# Supplementary material for: Multivalency, autoinhibition, and protein disorder in the regulation of interactions of dynein intermediate chain with dynactin and the nuclear distribution protein
Source: eLife. 2022 Nov 23;11:e80217. doi: 10.7554/eLife.80217 (PMC9771362; doi:10.7554/eLife.80217)
Supplement: Figure 3—source data 1. — This Excel workbook contains all the data plotted in Figure 3. The different sheets correspond to different panels within the figure. Additional information regarding data collection can be found in the corresponding Methods section. Data were plotted using gnuplot. [file elife-80217-fig3-data1.zip › Figure 3-source data 1.xlsx]

## Sheet: Helix Prediction
Thanks for using AGADIR
http://agadir.crg.es
Copyright @1997-2002, Lacroix E., Munoz V., Petukhov M. & Serrano, L.
pH 7
Temperature 298
Ionic Strength
Nterm free
Cterm free
Peptide 1 MQARREELLAKKARLAEIKRQRELRAQQAAGRSITPSELVSPTPSRANSRREIESLIDSILSSSAGANSPRRGSRPNSVISTGELSTDNASEITATTTGQLPSQPQPLSTVPLQTVYECPPSPVKEIISYSKGVQTTEEWTPRKSRGVGDSDDEDLGAAASPSKRLSRRERDREEELREKIRKEIEEELKATKELVADGVLKQSGAQNFPVRALTAEELDAVTKSVEFMDFIDRSTKVIEKALDQEYDILTDYTLQVHDV
res	aa	Hel
-0.082299
1	M	0
2	Q	0.1
3	A	0.3
4	R	2.1
5	R	10.9
6	E	14.9
7	E	16.4
8	L	20.4
9	L	25.4
10	A	27.6
11	K	27.9
12	K	26.5
13	A	25.9
14	R	25.1
15	L	26.1
16	A	26.2
17	E	24.8
18	I	25.7
19	K	22.7
20	R	19.4
21	Q	12
22	R	11.6
23	E	10.6
24	L	8.1
25	R	6.9
26	A	6.7
27	Q	4.7
28	Q	3.9
29	A	3.8
30	A	3.1
31	G	1.2
32	R	0.1
33	S	0
34	I	0
35	T	0
36	P	0.2
37	S	0.2
38	E	0.2
39	L	0.2
40	V	0.2
41	S	0
42	P	0
43	T	0
44	P	0.4
45	S	0.4
46	R	0.5
47	A	0.5
48	N	0.3
49	S	0.1
50	R	0.6
51	R	0.6
52	E	0.6
53	I	0.6
54	E	0.5
55	S	0.3
56	L	0.3
57	I	0.3
58	D	0.2
59	S	0.3
60	I	0.3
61	L	0.3
62	S	0.2
63	S	0
64	S	0
65	A	0
66	G	0
67	A	0
68	N	0
69	S	0
70	P	0.2
71	R	0.2
72	R	0.2
73	G	0.2
74	S	0
75	R	0
76	P	0
77	N	0
78	S	0
79	V	0
80	I	0
81	S	0
82	T	0
83	G	0
84	E	0
85	L	0
86	S	0
87	T	0.1
88	D	0.1
89	N	0.1
90	A	0.1
91	S	0
92	E	0
93	I	0
94	T	0
95	A	0
96	T	0
97	T	0
98	T	0
99	G	0
100	Q	0
101	L	0
102	P	0
103	S	0
104	Q	0
105	P	0
106	Q	0
107	P	0
108	L	0
109	S	0
110	T	0
111	V	0
112	P	0
113	L	0.1
114	Q	0.1
115	T	0.1
116	V	0.1
117	Y	0.1
118	E	0.1
119	C	0
120	P	0
121	P	0
122	S	0
123	P	0.2
124	V	0.2
125	K	0.2
126	E	0.2
127	I	0.2
128	I	0.2
129	S	0.2
130	Y	0
131	S	0
132	K	0
133	G	0
134	V	0
135	Q	0
136	T	0
137	T	0
138	E	0
139	E	0
140	W	0
141	T	0
142	P	0.1
143	R	0.1
144	K	0.1
145	S	0.1
146	R	0
147	G	0
148	V	0
149	G	0
150	D	0
151	S	0
152	D	0
153	D	0.1
154	E	0.7
155	D	0.8
156	L	1.8
157	G	1.8
158	A	1.5
159	A	1.3
160	A	1.3
161	S	0
162	P	0.4
163	S	0.5
164	K	0.5
165	R	0.6
166	L	0.4
167	S	0.3
168	R	17.8
169	R	18.1
170	E	19.3
171	R	20.5
172	D	21.5
173	R	60.3
174	E	68.7
175	E	70.1
176	E	71.7
177	L	75.2
178	R	74.9
179	E	73.4
180	K	71
181	I	70.9
182	R	66.7
183	K	60.2
184	E	53.9
185	I	53.9
186	E	53.2
187	E	50.7
188	E	42
189	L	40.3
190	K	31.4
191	A	13.6
192	T	13
193	K	7.4
194	E	4.3
195	L	2.3
196	V	2.1
197	A	1.4
198	D	0.9
199	G	0.4
200	V	0.7
201	L	0.6
202	K	0.6
203	Q	0.3
204	S	0.1
205	G	0
206	A	0
207	Q	0
208	N	0
209	F	0
210	P	0
211	V	0
212	R	0
213	A	0
214	L	0
215	T	0
216	A	2
217	E	2
218	E	2
219	L	2
220	D	1.5
221	A	4.2
222	V	4.1
223	T	4.1
224	K	3.7
225	S	1.4
226	V	1.4
227	E	0.5
228	F	0.2
229	M	0
230	D	0
231	F	0.2
232	I	0.2
233	D	0.2
234	R	0.6
235	S	0.4
236	T	0.5
237	K	0.5
238	V	0.5
239	I	0.5
240	E	0.3
241	K	0.1
242	A	0.1
243	L	0.1
244	D	0.1
245	Q	0
246	E	0
247	Y	0
248	D	0
249	I	0.3
250	L	0.3
251	T	0.3
252	D	0.3
253	Y	0.1
254	T	0.1
255	L	0.1
256	Q	0
257	V	0
258	H	0
259	D	0
260	V	0
Percentage helix 6.72

## Sheet: CD
IC260 CD														IC88 CD												IC100-260 CD												IC160-240 CD
Wavelength	5	10	15	20	25	30	35	40	45	50	60	70		Wavelength	5	10	15	20	25	30	35	40	45	50		Wavelength	5	10	15	20	25	30	35	40	45	50		Wavelength	5	10	15	20	25	30	35	40	45
250	0	0	0	0	0	0	0	0	0	0	0	0		260	-0.118338	-0.147724	-0.120525	-0.183118	-0.206431	-0.143061	-0.16665	-0.221989	-0.227585	-0.26842		250	0	0	0	0	0	0	0	0	0	0		250	0	0	0	0	0	0	0	0	0
249.5	-0.0148458	-0.0118038	-0.0150065	-0.0253423	0.0157615	0.0102788	-0.0220112	0.0192146	0.0145462	0.00731154	-0.0234962	-0.045325		259.5	-0.116179	-0.140356	-0.117036	-0.179432	-0.197169	-0.162685	-0.174059	-0.209278	-0.241555	-0.267991		249	-0.0283435	-0.0487534	-0.0621851	-0.0717665	-0.0366764	-0.0649248	-0.0483683	-0.0655	-0.0658112	-0.0894075		249	-0.097995	-0.0874075	-0.0806763	-0.076	-0.0158537	-0.0355525	-0.08938	-0.0172463	0.0456375
249	-0.0234481	-0.0405838	0.019665	-0.0629919	0.0176435	0.0225819	-0.0416577	0.0206958	0.00484961	-0.0110808	-0.00318846	-0.0908858		259	-0.124098	-0.132747	-0.111157	-0.171691	-0.19386	-0.171257	-0.210844	-0.207524	-0.232722	-0.285919		248	-0.0639615	-0.0964634	-0.131177	-0.133107	-0.0765714	-0.132561	-0.0930671	-0.129106	-0.134349	-0.169248		248	-0.186134	-0.176846	-0.181657	-0.158878	-0.0472687	-0.0754688	-0.183583	-0.0635225	0.0399875
248.5	-0.0593173	-0.0651835	0.0318638	-0.103322	0.0162023	0.00232308	-0.0550212	-0.00112231	-0.00535538	-0.00095	-0.0149192	-0.0959512		258.5	-0.118069	-0.100317	-0.140268	-0.155754	-0.224248	-0.198292	-0.207694	-0.224044	-0.253713	-0.287223		247	-0.107923	-0.147896	-0.204904	-0.184364	-0.122524	-0.199614	-0.131545	-0.194307	-0.20287	-0.236218		247	-0.266229	-0.276729	-0.294552	-0.249014	-0.103582	-0.131559	-0.289112	-0.14039	-0.0434112
248	-0.102317	-0.0675035	0.0481112	-0.0902546	0.0281512	-0.0318469	-0.0926973	-0.0305108	-0.0268485	-0.0354615	-0.028	-0.0565858		258	-0.132396	-0.0976081	-0.13997	-0.150369	-0.200983	-0.208012	-0.207376	-0.220807	-0.271451	-0.276294		246	-0.157732	-0.213105	-0.277366	-0.236727	-0.178388	-0.264317	-0.167725	-0.266446	-0.269035	-0.295547		246	-0.351184	-0.393242	-0.397373	-0.351134	-0.19634	-0.222724	-0.414197	-0.244066	-0.190392
247.5	-0.139616	-0.0401742	0.0383712	-0.0612662	0.0213881	-0.106094	-0.0873665	-0.0963246	-0.0497738	-0.0745769	-0.0256192	-0.0885704		257.5	-0.142904	-0.103779	-0.171834	-0.154657	-0.199825	-0.198868	-0.228669	-0.230204	-0.2668	-0.304374		245	-0.216315	-0.298687	-0.352214	-0.304171	-0.248784	-0.335273	-0.21297	-0.34965	-0.338147	-0.360932		245	-0.454207	-0.523513	-0.491155	-0.483349	-0.342704	-0.365965	-0.565699	-0.391941	-0.361955
247	-0.153254	-0.0480365	-0.0409038	-0.0513669	-0.0304277	-0.170461	-0.110643	-0.145628	-0.0713546	-0.07725	-0.08265	-0.0613619		257	-0.132714	-0.109577	-0.184054	-0.141041	-0.1838	-0.222806	-0.245067	-0.25665	-0.283049	-0.328186		244	-0.295488	-0.399783	-0.4454	-0.396789	-0.335749	-0.424043	-0.278907	-0.447563	-0.419439	-0.44805		244	-0.585006	-0.666095	-0.609611	-0.660981	-0.549314	-0.567209	-0.748499	-0.600979	-0.53693
246.5	-0.153473	-0.0397369	-0.0835804	-0.0783619	-0.0841835	-0.183822	-0.136228	-0.192928	-0.11682	-0.0906962	-0.107	-0.135636		256.5	-0.151696	-0.125781	-0.185756	-0.166779	-0.191894	-0.255852	-0.262636	-0.283721	-0.30147	-0.324136		243	-0.408006	-0.507714	-0.569773	-0.519678	-0.438724	-0.532192	-0.372038	-0.560396	-0.517855	-0.560889		243	-0.757306	-0.833708	-0.791424	-0.879319	-0.802764	-0.819846	-0.969261	-0.855266	-0.731468
246	-0.170816	-0.0930004	-0.127037	-0.134337	-0.112576	-0.232968	-0.137897	-0.200678	-0.157439	-0.127265	-0.14035	-0.141863		256	-0.163616	-0.163525	-0.220488	-0.167619	-0.217063	-0.257593	-0.263557	-0.283149	-0.303129	-0.316152		242	-0.557708	-0.628553	-0.720667	-0.67364	-0.559979	-0.654943	-0.493684	-0.683197	-0.63352	-0.688454		242	-0.986756	-1.05067	-1.04699	-1.12801	-1.08643	-1.10927	-1.23399	-1.12172	-0.970005
245.5	-0.204984	-0.134668	-0.117894	-0.176898	-0.104407	-0.257303	-0.167463	-0.185059	-0.163812	-0.201973	-0.151773	-0.162636		255.5	-0.174296	-0.173312	-0.240305	-0.194107	-0.223966	-0.26824	-0.258357	-0.309447	-0.311015	-0.345059		241	-0.740509	-0.784627	-0.884251	-0.854622	-0.706047	-0.795124	-0.640771	-0.813048	-0.767601	-0.820007		241	-1.27644	-1.34048	-1.35841	-1.41257	-1.39884	-1.41985	-1.53879	-1.39468	-1.2553
245	-0.238165	-0.16486	-0.140048	-0.191841	-0.10793	-0.283038	-0.217074	-0.226609	-0.212412	-0.272965	-0.155531	-0.197724		255	-0.183069	-0.19016	-0.252808	-0.213203	-0.234561	-0.270399	-0.282668	-0.326789	-0.308517	-0.361635		240	-0.954348	-0.993087	-1.06025	-1.05609	-0.881439	-0.963726	-0.810007	-0.955166	-0.926153	-0.957653		240	-1.62184	-1.71513	-1.71344	-1.74979	-1.75074	-1.74757	-1.872	-1.70347	-1.57858
244.5	-0.274011	-0.230745	-0.212806	-0.216418	-0.136295	-0.339326	-0.282705	-0.265759	-0.283978	-0.279065	-0.173815	-0.245955		254.5	-0.18453	-0.212626	-0.287195	-0.214481	-0.284908	-0.27483	-0.272644	-0.349012	-0.343591	-0.382117		239	-1.20386	-1.25273	-1.26874	-1.27652	-1.08556	-1.16636	-1.0051	-1.119	-1.11708	-1.11166		239	-2.03684	-2.17276	-2.12834	-2.15648	-2.15421	-2.11277	-2.23164	-2.0739	-1.94224
244	-0.339745	-0.250533	-0.275783	-0.226852	-0.252268	-0.355099	-0.35059	-0.316459	-0.350982	-0.298646	-0.230596	-0.29594		254	-0.195468	-0.221245	-0.277965	-0.219093	-0.291408	-0.308179	-0.283818	-0.362046	-0.367799	-0.360583		238	-1.49469	-1.5543	-1.53231	-1.52476	-1.31847	-1.39814	-1.23498	-1.31328	-1.3416	-1.29267		238	-2.55507	-2.70706	-2.6297	-2.65243	-2.61988	-2.55268	-2.63571	-2.50374	-2.35874
243.5	-0.406568	-0.31041	-0.363717	-0.279148	-0.282445	-0.373915	-0.41144	-0.33784	-0.434916	-0.304981	-0.296173	-0.35752		253.5	-0.225314	-0.230298	-0.296561	-0.231759	-0.323549	-0.316021	-0.279479	-0.364901	-0.378309	-0.361917		237	-1.8288	-1.89249	-1.85886	-1.81573	-1.58597	-1.65422	-1.50199	-1.54615	-1.58918	-1.51076		237	-3.19743	-3.32027	-3.22629	-3.25689	-3.15906	-3.08988	-3.11144	-2.98424	-2.83567
243	-0.491084	-0.387541	-0.450033	-0.344291	-0.348583	-0.411145	-0.471178	-0.413698	-0.469082	-0.363058	-0.360212	-0.422728		253	-0.24243	-0.230262	-0.320715	-0.239782	-0.328666	-0.342684	-0.290518	-0.367527	-0.407679	-0.391412		236	-2.20917	-2.2661	-2.24308	-2.1598	-1.89558	-1.93802	-1.79709	-1.82231	-1.84483	-1.77074		236	-3.95652	-4.02332	-3.91121	-3.96954	-3.78249	-3.71245	-3.6765	-3.52402	-3.37153
242.5	-0.533857	-0.440645	-0.51256	-0.422464	-0.372037	-0.474934	-0.504517	-0.494255	-0.544251	-0.438688	-0.4213	-0.418036		252.5	-0.248013	-0.219538	-0.332507	-0.276062	-0.327398	-0.373942	-0.332617	-0.399221	-0.428392	-0.436353		235	-2.64346	-2.67562	-2.67558	-2.55632	-2.24828	-2.25538	-2.10883	-2.13615	-2.1031	-2.06299		235	-4.81606	-4.82221	-4.68061	-4.76579	-4.4909	-4.39307	-4.32956	-4.13467	-3.96328
242	-0.590768	-0.508325	-0.590121	-0.499522	-0.467922	-0.569265	-0.561005	-0.602963	-0.612535	-0.533469	-0.492812	-0.426728		252	-0.26025	-0.24384	-0.360791	-0.305565	-0.358788	-0.388951	-0.36867	-0.423886	-0.445102	-0.455098		234	-3.1361	-3.12355	-3.14629	-2.99585	-2.63538	-2.60604	-2.43307	-2.47181	-2.37192	-2.36632		234	-5.76668	-5.70783	-5.53481	-5.61729	-5.26485	-5.11813	-5.0544	-4.80805	-4.60662
241.5	-0.633215	-0.583452	-0.651087	-0.609941	-0.604572	-0.675242	-0.636313	-0.715655	-0.679093	-0.630792	-0.585873	-0.439424		251.5	-0.304826	-0.270131	-0.363739	-0.342116	-0.384105	-0.420955	-0.385958	-0.451115	-0.453893	-0.492072		233	-3.6789	-3.61255	-3.64409	-3.46481	-3.0432	-2.98384	-2.77117	-2.8125	-2.66102	-2.66403		233	-6.79891	-6.66202	-6.46586	-6.50647	-6.07235	-5.88357	-5.83091	-5.52458	-5.28459
241	-0.690615	-0.654825	-0.67806	-0.740564	-0.719364	-0.812757	-0.74137	-0.798328	-0.775755	-0.742792	-0.719954	-0.58032		251	-0.314344	-0.28893	-0.392005	-0.385113	-0.395495	-0.469292	-0.422374	-0.456206	-0.494071	-0.531161		232	-4.25324	-4.13964	-4.15776	-3.94893	-3.461	-3.38156	-3.12302	-3.15069	-2.97057	-2.95358		232	-7.89206	-7.67043	-7.45439	-7.41923	-6.89276	-6.675	-6.63967	-6.26982	-5.97255
240.5	-0.777757	-0.75461	-0.808313	-0.840106	-0.830818	-0.918307	-0.87552	-0.901313	-0.896728	-0.866269	-0.849942	-0.711532		250.5	-0.320093	-0.31175	-0.415699	-0.408708	-0.419531	-0.48652	-0.444618	-0.478777	-0.527908	-0.595795		231	-4.83917	-4.69129	-4.67831	-4.43899	-3.88326	-3.79179	-3.48576	-3.48908	-3.29277	-3.24107		231	-9.01107	-8.72036	-8.47536	-8.33896	-7.72651	-7.47731	-7.45505	-7.02917	-6.66333
240	-0.897284	-0.828098	-0.886094	-0.993341	-0.948868	-1.07288	-1.0175	-0.986967	-0.984655	-0.983188	-0.950004	-0.837663		250	-0.33534	-0.349589	-0.433456	-0.429111	-0.442252	-0.473277	-0.500947	-0.531777	-0.566887	-0.655635		230	-5.4215	-5.24534	-5.19857	-4.93421	-4.3051	-4.2054	-3.85503	-3.82824	-3.6185	-3.53252		230	-10.1161	-9.78548	-9.49909	-9.24979	-8.57871	-8.29393	-8.24336	-7.77835	-7.36411
239.5	-1.03692	-0.995525	-1.01739	-1.14957	-1.06429	-1.20511	-1.15554	-1.1071	-1.13294	-1.11823	-1.06357	-0.848643		249.5	-0.345047	-0.366099	-0.460583	-0.444917	-0.492878	-0.488081	-0.537868	-0.561726	-0.594346	-0.716805		229	-5.98918	-5.77765	-5.70826	-5.43348	-4.71987	-4.61102	-4.22109	-4.15728	-3.93829	-3.82999		229	-11.1853	-10.8237	-10.4891	-10.1305	-9.44004	-9.12336	-8.98056	-8.48968	-8.05868
239	-1.18134	-1.15253	-1.15078	-1.29916	-1.18324	-1.33473	-1.29032	-1.26191	-1.28043	-1.26057	-1.17123	-0.890328		249	-0.388069	-0.434577	-0.4901	-0.465084	-0.534581	-0.520226	-0.567056	-0.564296	-0.634807	-0.752891		228	-6.52918	-6.26934	-6.19247	-5.92309	-5.11981	-4.99465	-4.56801	-4.46443	-4.24336	-4.12811		228	-12.2201	-11.794	-11.4092	-10.9518	-10.2821	-9.92451	-9.66665	-9.14222	-8.70145
238.5	-1.35597	-1.35858	-1.30392	-1.4369	-1.35443	-1.52191	-1.42908	-1.42609	-1.46185	-1.41033	-1.31382	-0.858428		248.5	-0.418413	-0.479574	-0.531003	-0.470471	-0.55869	-0.557435	-0.590201	-0.586461	-0.679946	-0.784196		227	-7.02359	-6.71369	-6.63987	-6.37706	-5.4937	-5.34078	-4.88327	-4.75029	-4.52772	-4.41126		227	-13.2079	-12.6708	-12.2373	-11.6973	-11.0638	-10.639	-10.3077	-9.72392	-9.25979
238	-1.5251	-1.52509	-1.55483	-1.59376	-1.48813	-1.65661	-1.58441	-1.58842	-1.61069	-1.5546	-1.4516	-0.892651		248	-0.444833	-0.493126	-0.552157	-0.511558	-0.613497	-0.568974	-0.640052	-0.626997	-0.72032	-0.815415		226	-7.45688	-7.11667	-7.04713	-6.77079	-5.82727	-5.63867	-5.16408	-5.01914	-4.78345	-4.66081		226	-14.0931	-13.4423	-12.9678	-12.3736	-11.7473	-11.2389	-10.8883	-10.2301	-9.73953
237.5	-1.72045	-1.70854	-1.75196	-1.74209	-1.71572	-1.87625	-1.7926	-1.75398	-1.78463	-1.73061	-1.62916	-1.01638		247.5	-0.489822	-0.545903	-0.573225	-0.553992	-0.680377	-0.586089	-0.707529	-0.683199	-0.734782	-0.840566		225	-7.82347	-7.48127	-7.40887	-7.09526	-6.11125	-5.88911	-5.41086	-5.26243	-4.9988	-4.872		225	-14.8114	-14.103	-13.5926	-12.9788	-12.316	-11.7284	-11.3732	-10.6645	-10.1656
237	-1.91931	-1.91041	-1.96954	-1.94588	-1.94503	-2.06824	-2.01155	-1.93978	-1.97975	-1.95167	-1.82746	-1.11764		247	-0.549687	-0.580036	-0.629058	-0.628964	-0.762874	-0.654363	-0.758922	-0.729852	-0.76295	-0.89057		224	-8.12384	-7.79506	-7.70912	-7.35899	-6.34615	-6.10265	-5.62162	-5.46288	-5.17224	-5.0593		224	-15.3443	-14.6425	-14.0906	-13.4828	-12.7731	-12.1182	-11.7342	-11.0418	-10.5544
236.5	-2.10059	-2.13087	-2.18916	-2.15418	-2.20034	-2.31386	-2.26128	-2.15782	-2.19082	-2.21333	-1.9866	-1.29381		246.5	-0.592946	-0.629684	-0.690952	-0.708418	-0.810277	-0.710103	-0.784776	-0.78838	-0.813671	-0.942253		223	-8.36067	-8.04394	-7.93241	-7.57421	-6.53783	-6.28855	-5.79547	-5.61474	-5.32187	-5.23785		223	-15.7184	-15.0395	-14.4434	-13.8596	-13.1165	-12.4209	-11.9756	-11.3783	-10.902
236	-2.32798	-2.41592	-2.39228	-2.42469	-2.48538	-2.56444	-2.49835	-2.42026	-2.41792	-2.42219	-2.1683	-1.40752		246	-0.648868	-0.683697	-0.746089	-0.792763	-0.84022	-0.755829	-0.853494	-0.878009	-0.866685	-0.990877		222	-8.53937	-8.23313	-8.08111	-7.74539	-6.69367	-6.44551	-5.9357	-5.73092	-5.46864	-5.40152		222	-15.9624	-15.2842	-14.6579	-14.1185	-13.3345	-12.6577	-12.1405	-11.6692	-11.1895
235.5	-2.55739	-2.67253	-2.69762	-2.71319	-2.71117	-2.8095	-2.71505	-2.67189	-2.62661	-2.65285	-2.37119	-1.41266		245.5	-0.703074	-0.719508	-0.80893	-0.859073	-0.888776	-0.827583	-0.894903	-0.976066	-0.939314	-1.06727		221	-8.6675	-8.38096	-8.17645	-7.87806	-6.82404	-6.56638	-6.05054	-5.82966	-5.61445	-5.52861		221	-16.089	-15.4097	-14.7665	-14.2897	-13.4356	-12.8467	-12.284	-11.8846	-11.3996
235	-2.8755	-2.94916	-3.00673	-2.99236	-2.97876	-3.04946	-2.95935	-2.95723	-2.91516	-2.85387	-2.59369	-1.54425		245	-0.787971	-0.779234	-0.896361	-0.938957	-0.96522	-0.927802	-0.972051	-1.05573	-1.02268	-1.13186		220	-8.75384	-8.49891	-8.24403	-7.98675	-6.93845	-6.64979	-6.15526	-5.92333	-5.74467	-5.61064		220	-16.1165	-15.4748	-14.8086	-14.398	-13.4659	-12.9939	-12.4369	-12.0026	-11.531
234.5	-3.18637	-3.17819	-3.30823	-3.23238	-3.20762	-3.30284	-3.21155	-3.21751	-3.19374	-3.13326	-2.84849	-1.66887		244.5	-0.86168	-0.907053	-0.999853	-1.02775	-1.02874	-1.02584	-1.05328	-1.13273	-1.11732	-1.21996		219	-8.81235	-8.59077	-8.30322	-8.08309	-7.03994	-6.70383	-6.26365	-6.01986	-5.84961	-5.66639		219	-16.0863	-15.5152	-14.818	-14.4575	-13.4826	-13.1017	-12.5951	-12.0401	-11.5969
234	-3.51556	-3.47191	-3.63484	-3.50855	-3.49503	-3.62408	-3.49524	-3.54082	-3.50015	-3.43575	-3.0857	-1.74936		244	-0.930214	-1.00485	-1.08551	-1.12804	-1.09937	-1.10703	-1.1245	-1.25111	-1.24159	-1.31982		218	-8.86365	-8.66605	-8.36893	-8.16483	-7.12752	-6.74507	-6.3752	-6.12389	-5.93905	-5.72353		218	-16.0521	-15.5345	-14.8269	-14.4858	-13.5254	-13.1823	-12.7402	-12.0507	-11.6257
233.5	-3.86541	-3.79794	-3.88508	-3.83398	-3.80769	-3.95623	-3.74163	-3.80771	-3.75856	-3.7292	-3.32341	-1.86413		243.5	-1.01713	-1.10251	-1.17808	-1.23839	-1.19435	-1.22546	-1.2136	-1.3607	-1.36308	-1.39842		217	-8.93198	-8.74443	-8.45825	-8.23315	-7.20733	-6.79998	-6.47998	-6.23551	-6.03328	-5.79908		217	-16.0538	-15.544	-14.8681	-14.5112	-13.6163	-13.2608	-12.868	-12.1017	-11.6634
233	-4.1998	-4.15883	-4.19896	-4.20498	-4.1235	-4.28773	-4.05548	-4.07309	-4.02483	-4.05481	-3.57122	-1.97479		243	-1.11154	-1.20726	-1.26924	-1.33224	-1.29981	-1.37291	-1.34081	-1.46823	-1.49709	-1.49961		216	-9.04129	-8.85114	-8.589	-8.31421	-7.29882	-6.89638	-6.58011	-6.35768	-6.14502	-5.90638		216	-16.1064	-15.584	-14.9585	-14.5701	-13.7706	-13.3732	-13.0054	-12.2443	-11.7549
232.5	-4.54284	-4.51652	-4.52854	-4.58394	-4.47285	-4.59708	-4.38452	-4.3884	-4.33949	-4.33743	-3.79976	-2.18056		242.5	-1.24313	-1.30764	-1.37119	-1.45117	-1.45301	-1.52828	-1.46176	-1.57605	-1.6138	-1.59162		215	-9.20924	-9.00779	-8.77316	-8.44917	-7.43255	-7.04818	-6.69657	-6.50364	-6.28036	-6.06607		215	-16.2216	-15.7107	-15.0974	-14.709	-14.002	-13.5683	-13.1972	-12.4966	-11.9307
232	-4.90891	-4.85506	-4.85965	-4.94894	-4.80054	-4.91485	-4.73202	-4.70582	-4.68999	-4.64147	-4.02957	-2.44427		242	-1.36687	-1.42309	-1.5295	-1.58267	-1.60346	-1.66931	-1.62606	-1.70426	-1.73471	-1.75426		214	-9.44371	-9.22798	-9.02117	-8.66309	-7.63659	-7.25743	-6.8575	-6.6901	-6.45645	-6.29427		214	-16.4309	-15.9722	-15.3045	-14.9808	-14.3211	-13.8957	-13.4876	-12.8567	-12.228
231.5	-5.27076	-5.20444	-5.25415	-5.29094	-5.14485	-5.26192	-5.11779	-5.02763	-5.05033	-4.89458	-4.25368	-2.55667		241.5	-1.50734	-1.56564	-1.65288	-1.74805	-1.73835	-1.81679	-1.78017	-1.86909	-1.87049	-1.92945		213	-9.75353	-9.52506	-9.34956	-8.95886	-7.91932	-7.53091	-7.09023	-6.92482	-6.70266	-6.58495		213	-16.7851	-16.3903	-15.6478	-15.4182	-14.7411	-14.3798	-13.9196	-13.3267	-12.6942
231	-5.61018	-5.59202	-5.62969	-5.61483	-5.48635	-5.59031	-5.45894	-5.37144	-5.3561	-5.19862	-4.51226	-2.67395		241	-1.68789	-1.71368	-1.7902	-1.91239	-1.92193	-2.00596	-1.94738	-2.05069	-2.03322	-2.09504		212	-10.1604	-9.91878	-9.77583	-9.34116	-8.26938	-7.87843	-7.41744	-7.20718	-7.03564	-6.91508		212	-17.3313	-16.9594	-16.2051	-16.0161	-15.2851	-15.0167	-14.528	-13.9156	-13.3412
230.5	-5.97776	-6.02209	-6.02531	-5.94256	-5.88916	-5.93442	-5.8054	-5.6799	-5.67206	-5.499	-4.78976	-2.70679		240.5	-1.85756	-1.89567	-1.99138	-2.08034	-2.10484	-2.21146	-2.1362	-2.2189	-2.21661	-2.26547		211	-10.6848	-10.4205	-10.3032	-9.82271	-8.67435	-8.29166	-7.84079	-7.53644	-7.4393	-7.26731		211	-18.0796	-17.6663	-16.9893	-16.7535	-15.9813	-15.7904	-15.3111	-14.6361	-14.1232
230	-6.40372	-6.39209	-6.37334	-6.31379	-6.25043	-6.30196	-6.14413	-5.99363	-5.95222	-5.81362	-5.00334	-2.80167		240	-2.07217	-2.10148	-2.22293	-2.26014	-2.27662	-2.38704	-2.34375	-2.43334	-2.39787	-2.45643		210	-11.3117	-11.0102	-10.9067	-10.3904	-9.1259	-8.74042	-8.32017	-7.91296	-7.87092	-7.64166		210	-18.979	-18.4934	-17.9164	-17.6061	-16.8349	-16.6692	-16.221	-15.4943	-14.9877
229.5	-6.79695	-6.79721	-6.67831	-6.67548	-6.59335	-6.64481	-6.46182	-6.30628	-6.2851	-6.13212	-5.19638	-2.95011		239.5	-2.3229	-2.34067	-2.4721	-2.50616	-2.50415	-2.61111	-2.56312	-2.64999	-2.61263	-2.66947		209	-11.9786	-11.6347	-11.5273	-10.9796	-9.59913	-9.18451	-8.78396	-8.32588	-8.28073	-8.03874		209	-19.9193	-19.3897	-18.8501	-18.5132	-17.7931	-17.5853	-17.1895	-16.4603	-15.9109
229	-7.17615	-7.14456	-7.05977	-7.04406	-6.90158	-6.97308	-6.79944	-6.61894	-6.5506	-6.41685	-5.41568	-3.10472		239	-2.56332	-2.63065	-2.71731	-2.77995	-2.75457	-2.82424	-2.82014	-2.90243	-2.85912	-2.91162		208	-12.5961	-12.2232	-12.0845	-11.5005	-10.0395	-9.57992	-9.17265	-8.73526	-8.62632	-8.43563		208	-20.7663	-20.2419	-19.6706	-19.362	-18.7406	-18.4524	-18.14	-17.4469	-16.8525
228.5	-7.49995	-7.49421	-7.40261	-7.37152	-7.22358	-7.27692	-7.11555	-6.9294	-6.8711	-6.7202	-5.62565	-3.2165		238.5	-2.87454	-2.92043	-2.92484	-3.05398	-3.04652	-3.0904	-3.10406	-3.16492	-3.14964	-3.10561		207	-13.0796	-12.7036	-12.5086	-11.8874	-10.381	-9.88153	-9.46315	-9.07625	-8.88483	-8.78545		207	-21.3961	-20.8918	-20.2914	-20.0317	-19.5378	-19.1902	-18.9725	-18.3369	-17.7184
228	-7.84299	-7.82902	-7.70619	-7.6326	-7.53677	-7.51619	-7.37371	-7.25144	-7.15075	-6.99385	-5.86053	-3.23448		238	-3.17268	-3.23935	-3.2216	-3.34259	-3.36117	-3.36452	-3.41215	-3.4115	-3.43149	-3.34212		206	-13.3737	-13.0106	-12.7627	-12.1168	-10.577	-10.0558	-9.64719	-9.29371	-9.05427	-9.04098		206	-21.6985	-21.1965	-20.6364	-20.4393	-20.0743	-19.7109	-19.5801	-19.0246	-18.3976
227.5	-8.19376	-8.12202	-7.99154	-7.9251	-7.81889	-7.73838	-7.64386	-7.52224	-7.43887	-7.236	-6.07622	-3.28862		237.5	-3.53526	-3.5686	-3.59648	-3.64728	-3.6699	-3.67738	-3.7273	-3.67812	-3.70376	-3.6033		205	-13.4597	-13.0891	-12.8306	-12.1883	-10.6062	-10.0917	-9.70098	-9.36843	-9.13204	-9.17458		205	-21.5716	-21.0913	-20.6473	-20.5285	-20.2851	-19.9187	-19.9067	-19.4364	-18.8286
227	-8.4818	-8.42017	-8.25008	-8.19702	-8.10943	-7.98231	-7.89252	-7.81159	-7.69541	-7.42016	-6.26838	-3.36806		237	-3.94022	-3.94341	-3.98861	-4.02519	-4.0333	-4.0028	-4.06478	-4.00289	-4.0092	-3.88346		204	-13.3294	-12.9026	-12.6904	-12.0936	-10.4488	-9.98607	-9.58762	-9.29818	-9.09669	-9.17681		204	-20.9398	-20.5828	-20.2996	-20.2333	-20.1218	-19.7489	-19.9479	-19.5306	-19.0025
226.5	-8.75741	-8.64409	-8.53231	-8.45548	-8.35408	-8.26165	-8.07098	-8.05228	-7.90422	-7.61335	-6.51776	-3.6034		236.5	-4.34244	-4.36078	-4.40198	-4.46797	-4.43943	-4.39291	-4.44072	-4.32923	-4.31652	-4.22492		203	-12.9437	-12.4397	-12.3069	-11.788	-10.0741	-9.70737	-9.27787	-9.06215	-8.91384	-9.03476		203	-19.7618	-19.666	-19.5624	-19.4771	-19.5188	-19.1833	-19.6676	-19.2679	-18.8936
226	-8.96449	-8.86894	-8.81746	-8.69464	-8.622	-8.52746	-8.29198	-8.25401	-8.08375	-7.83539	-6.69949	-3.64663		236	-4.80513	-4.83775	-4.85244	-4.89019	-4.84424	-4.7651	-4.83039	-4.68892	-4.65721	-4.55405		202	-12.2294	-11.7044	-11.6371	-11.1891	-9.46094	-9.19278	-8.75961	-8.62427	-8.54899	-8.7139		202	-18.0026	-18.2537	-18.3395	-18.197	-18.399	-18.199	-18.9519	-18.5668	-18.4037
225.5	-9.18395	-9.07544	-8.99992	-8.90006	-8.8522	-8.69892	-8.4269	-8.37421	-8.24902	-8.06089	-6.87722	-3.69505		235.5	-5.29871	-5.33025	-5.33059	-5.32382	-5.28266	-5.17257	-5.2054	-5.06168	-4.98741	-4.88079		201	-11.1299	-10.6906	-10.6324	-10.2184	-8.60758	-8.40135	-8.02917	-7.96358	-7.96794	-8.17278		201	-15.6185	-16.1999	-16.479	-16.346	-16.7038	-16.7269	-17.6625	-17.3106	-17.3917
225	-9.40911	-9.24698	-9.21127	-9.09702	-9.05512	-8.87038	-8.6379	-8.48324	-8.42079	-8.27408	-6.98749	-3.65521		235	-5.81768	-5.85623	-5.88284	-5.81917	-5.74766	-5.63741	-5.61854	-5.46798	-5.37645	-5.23973		200	-9.65284	-9.37108	-9.25701	-8.85557	-7.51578	-7.35451	-7.0834	-7.07936	-7.14253	-7.40129		200	-12.5934	-13.4027	-13.8593	-13.8921	-14.4118	-14.6758	-15.7159	-15.4354	-15.7701
224.5	-9.5958	-9.42583	-9.38157	-9.27968	-9.1695	-9.06361	-8.81271	-8.59844	-8.5456	-8.42373	-7.0718	-3.69924		234.5	-6.37093	-6.42235	-6.45459	-6.3314	-6.25354	-6.14578	-6.05868	-5.8859	-5.7925	-5.61681		199	-7.85893	-7.7317	-7.52291	-7.15464	-6.19187	-6.10669	-5.92824	-5.97607	-6.07825	-6.43352		199	-8.97246	-9.89736	-10.4866	-10.843	-11.5373	-12.0119	-13.1134	-13.0032	-13.5771
224	-9.78476	-9.55444	-9.54842	-9.43752	-9.26831	-9.19223	-8.89652	-8.72467	-8.69118	-8.50958	-7.19099	-3.72374		234	-6.97712	-7.02435	-7.00328	-6.89201	-6.80571	-6.64099	-6.54507	-6.33503	-6.23751	-5.99799		198	-5.80475	-5.82012	-5.50415	-5.22459	-4.68167	-4.69639	-4.58589	-4.68212	-4.84731	-5.30833		198	-4.82909	-5.862	-6.52079	-7.24421	-8.12196	-8.82226	-9.93596	-10.1658	-10.9805
223.5	-9.90441	-9.7439	-9.68323	-9.56529	-9.32239	-9.33731	-8.96525	-8.84017	-8.74206	-8.58339	-7.29465	-3.77517		233.5	-7.6565	-7.64483	-7.58184	-7.46925	-7.36177	-7.17076	-7.02809	-6.78944	-6.66265	-6.43049		197	-3.51391	-3.73634	-3.32165	-3.20258	-3.08261	-3.14355	-3.08114	-3.28399	-3.58341	-4.02429		197	-0.21154	-1.52818	-2.18756	-3.14743	-4.24033	-5.28201	-6.32291	-7.05859	-8.23126
223	-9.95584	-9.88917	-9.75046	-9.67144	-9.41085	-9.36085	-9.05259	-8.9749	-8.75599	-8.62127	-7.39672	-3.86763		233	-8.36221	-8.31036	-8.22095	-8.07701	-7.96061	-7.70908	-7.4849	-7.28048	-7.07821	-6.83641		196	-1.01585	-1.57314	-1.0977	-1.20715	-1.49477	-1.47762	-1.43758	-1.89439	-2.40802	-2.56355		196	4.83156	2.92485	2.3337	1.36622	-0.00772	-1.55682	-2.43626	-3.75509	-5.55892
222.5	-10.0251	-9.97871	-9.80946	-9.72875	-9.48073	-9.44696	-9.13686	-9.0389	-8.78279	-8.66604	-7.42649	-3.91244		232.5	-9.0704	-8.96493	-8.85843	-8.69633	-8.5468	-8.28219	-8.02257	-7.75143	-7.52603	-7.25883		195	1.6083	0.617135	1.1084	0.728464	0.0495565	0.250586	0.294798	-0.557489	-1.3343	-0.971702		195	10.1507	7.40859	6.93425	6.12832	4.4164	2.2448	1.57555	-0.329104	-3.02283
222	-10.0163	-9.97744	-9.8275	-9.78091	-9.59493	-9.49877	-9.22713	-9.09547	-8.85937	-8.70923	-7.45095	-4.03167		232	-9.79962	-9.68563	-9.55372	-9.34794	-9.15375	-8.85671	-8.58425	-8.26044	-8.0018	-7.68128
221.5	-10.038	-9.97798	-9.88911	-9.85398	-9.64204	-9.53923	-9.24252	-9.08324	-8.92675	-8.79104	-7.4828	-3.9962		231.5	-10.5436	-10.3866	-10.2662	-10.0239	-9.81352	-9.44447	-9.14112	-8.76842	-8.44545	-8.08439
221	-10.0413	-9.97129	-9.86265	-9.85187	-9.67958	-9.61973	-9.2119	-9.0814	-9.00733	-8.81773	-7.48668	-4.08105		231	-11.3441	-11.0917	-10.9513	-10.688	-10.4433	-10.0093	-9.70685	-9.29787	-8.89108	-8.5205
220.5	-10.0912	-9.94436	-9.8855	-9.86829	-9.69343	-9.63488	-9.20932	-9.13517	-8.98445	-8.81243	-7.43792	-4.11809		230.5	-12.1035	-11.8123	-11.6606	-11.3497	-11.0498	-10.6048	-10.2272	-9.79741	-9.33552	-8.94315
220	-10.1184	-9.89575	-9.862	-9.80729	-9.7035	-9.68515	-9.23548	-9.1764	-8.96183	-8.75854	-7.47245	-4.01617		230	-12.8457	-12.5671	-12.3664	-11.9866	-11.6411	-11.2004	-10.7619	-10.303	-9.81248	-9.32591
219.5	-10.1325	-9.83767	-9.90969	-9.76683	-9.69346	-9.65765	-9.24636	-9.1694	-8.96218	-8.78112	-7.55045	-3.98205		229.5	-13.581	-13.2781	-13.0475	-12.5923	-12.2419	-11.7323	-11.3011	-10.8216	-10.2996	-9.72642
219	-10.0567	-9.82198	-9.91092	-9.76918	-9.61923	-9.61561	-9.33602	-9.15197	-8.96095	-8.79662	-7.63249	-3.96317		229	-14.2912	-14.0138	-13.747	-13.2169	-12.879	-12.2611	-11.8041	-11.309	-10.7504	-10.1353
218.5	-10.0432	-9.85359	-9.90461	-9.79218	-9.57731	-9.5465	-9.35317	-9.10055	-9.05387	-8.77739	-7.69857	-4.02867		228.5	-15.0285	-14.7221	-14.394	-13.8433	-13.464	-12.8125	-12.2893	-11.7454	-11.1565	-10.5437
218	-10.0353	-9.91609	-9.77931	-9.83025	-9.5795	-9.58173	-9.31909	-9.08486	-9.07687	-8.73189	-7.62915	-4.17286		228	-15.7433	-15.4319	-15.0104	-14.4366	-13.9992	-13.3356	-12.7318	-12.1784	-11.5854	-10.9343
217.5	-10.0311	-9.89252	-9.73377	-9.83129	-9.52862	-9.61423	-9.30521	-9.11497	-9.05475	-8.77354	-7.62299	-4.3519		227.5	-16.4127	-16.1176	-15.6565	-15.0204	-14.5435	-13.8094	-13.1427	-12.6167	-11.9805	-11.3131
217	-10.0108	-9.89656	-9.67738	-9.84591	-9.54104	-9.59846	-9.29459	-9.11521	-9.03122	-8.83539	-7.62145	-4.44517		227	-17.0574	-16.7556	-16.2414	-15.5785	-15.0825	-14.2661	-13.5869	-13.0259	-12.3585	-11.6407
216.5	-9.96161	-9.83706	-9.75092	-9.80768	-9.52577	-9.52877	-9.2809	-9.10682	-9.06449	-8.93785	-7.60595	-4.39332		226.5	-17.6392	-17.3442	-16.7416	-16.0959	-15.6011	-14.6928	-14.0144	-13.4144	-12.676	-11.928
216	-9.97157	-9.81183	-9.7645	-9.78429	-9.61373	-9.45538	-9.26909	-9.05478	-9.06379	-8.98566	-7.64145	-4.35894		226	-18.1925	-17.8875	-17.2313	-16.6164	-16.0419	-15.138	-14.4095	-13.7465	-12.9977	-12.1927
215.5	-9.95215	-9.84567	-9.79704	-9.76087	-9.6842	-9.44069	-9.26717	-9.00559	-9.08441	-8.98412	-7.67592	-4.35859		225.5	-18.722	-18.372	-17.6776	-17.0493	-16.4455	-15.5465	-14.7386	-14.0965	-13.3119	-12.4392
215	-9.92426	-9.83398	-9.79319	-9.74314	-9.70219	-9.51588	-9.31463	-9.0224	-9.06149	-9.02847	-7.70284	-4.57428		225	-19.1626	-18.8032	-18.1099	-17.4081	-16.808	-15.9035	-15.0741	-14.3853	-13.6004	-12.6775
214.5	-9.97257	-9.88436	-9.80442	-9.74118	-9.69543	-9.55635	-9.36029	-9.06005	-9.04868	-8.94958	-7.82372	-4.59109		224.5	-19.5441	-19.2045	-18.4687	-17.7561	-17.1367	-16.2067	-15.3839	-14.6137	-13.8576	-12.8808
214	-9.9893	-9.94917	-9.81438	-9.8171	-9.66208	-9.71673	-9.39859	-9.2034	-9.10972	-9.00289	-7.85403	-4.55551		224	-19.8795	-19.5016	-18.7742	-18.0444	-17.4251	-16.4817	-15.674	-14.7997	-14.1051	-13.089
213.5	-10.1083	-10.0059	-9.93846	-9.90444	-9.77493	-9.83027	-9.49898	-9.38505	-9.18956	-9.0137	-7.89015	-4.57955		223.5	-20.1792	-19.7599	-19.04	-18.2922	-17.6557	-16.6998	-15.8781	-14.9587	-14.2651	-13.2613
213	-10.2838	-10.0444	-10.0576	-10.0683	-9.95123	-9.95796	-9.68113	-9.55328	-9.23895	-9.11466	-7.95618	-4.63274		223	-20.4293	-20.0185	-19.3011	-18.5264	-17.8338	-16.8978	-16.0143	-15.1048	-14.436	-13.4331
212.5	-10.3931	-10.1149	-10.2135	-10.1452	-10.1655	-10.0753	-9.82075	-9.73651	-9.40799	-9.319	-8.11126	-4.79717		222.5	-20.644	-20.2034	-19.4747	-18.7079	-18.0156	-17.034	-16.1391	-15.2347	-14.5594	-13.5945
212	-10.5553	-10.23	-10.3725	-10.2947	-10.3474	-10.1238	-10.0566	-9.95013	-9.48929	-9.61604	-8.4073	-4.89067		222	-20.8115	-20.3086	-19.6208	-18.8451	-18.1556	-17.1278	-16.2868	-15.3295	-14.6648	-13.7175
211.5	-10.7155	-10.4796	-10.5546	-10.479	-10.542	-10.2764	-10.2476	-10.0986	-9.67687	-9.82885	-8.60384	-5.00255		221.5	-20.9003	-20.3896	-19.7076	-18.9663	-18.2798	-17.1869	-16.3626	-15.403	-14.7278	-13.761
211	-10.9359	-10.778	-10.8351	-10.73	-10.611	-10.4759	-10.4325	-10.2638	-9.84956	-10.0064	-8.79484	-5.26963		221	-20.9424	-20.3939	-19.7562	-19.0218	-18.3541	-17.2212	-16.4352	-15.4741	-14.7144	-13.8112
210.5	-11.2413	-11.084	-11.1153	-11.0306	-10.8178	-10.7973	-10.6882	-10.4907	-10.1539	-10.1275	-8.93168	-5.36255		220.5	-20.9628	-20.3852	-19.7933	-19.0776	-18.383	-17.2653	-16.4123	-15.5011	-14.7086	-13.8144
210	-11.4445	-11.3575	-11.3513	-11.2778	-11.0754	-11.1281	-10.9112	-10.821	-10.4815	-10.3172	-9.20515	-5.62297		220	-20.9105	-20.352	-19.8043	-19.0741	-18.3868	-17.277	-16.4287	-15.5335	-14.73	-13.8333
209.5	-11.7147	-11.6369	-11.6217	-11.5909	-11.3565	-11.4409	-11.1367	-11.1817	-10.7856	-10.6727	-9.45738	-5.88209		219.5	-20.8915	-20.2731	-19.7657	-19.0316	-18.3483	-17.2467	-16.4505	-15.52	-14.7517	-13.827
209	-11.9587	-11.9176	-11.8568	-11.9194	-11.692	-11.6493	-11.3867	-11.3005	-11.0986	-10.871	-9.73311	-6.18547		219	-20.8138	-20.231	-19.7296	-18.9525	-18.2512	-17.2068	-16.4573	-15.4877	-14.757	-13.796
208.5	-12.2122	-12.2645	-12.0963	-12.092	-11.924	-11.8213	-11.6442	-11.4709	-11.3382	-11.1118	-9.86861	-6.63667		218.5	-20.749	-20.1751	-19.6576	-18.9246	-18.1365	-17.207	-16.4102	-15.5099	-14.7549	-13.7823
208	-12.4618	-12.4978	-12.3755	-12.2922	-12.109	-12.0091	-11.8464	-11.5558	-11.5113	-11.2493	-10.0015	-6.93236		218	-20.6371	-20.0889	-19.6086	-18.8683	-17.9862	-17.1312	-16.3592	-15.5415	-14.7606	-13.7942
207.5	-12.4768	-12.5801	-12.4022	-12.2989	-12.2338	-12.1725	-11.9729	-11.7142	-11.5723	-11.407	-10.0647	-7.23063		217.5	-20.5139	-20.0061	-19.5762	-18.7844	-17.8813	-17.0448	-16.2885	-15.5783	-14.7597	-13.8227
207	-12.4893	-12.5221	-12.3931	-12.3678	-12.1979	-12.2141	-11.9299	-11.8445	-11.6109	-11.4545	-10.2223	-7.44597		217	-20.4288	-19.9592	-19.4729	-18.7275	-17.7906	-16.9679	-16.2907	-15.5644	-14.7527	-13.8339
206.5	-12.3879	-12.4121	-12.2704	-12.3229	-12.1118	-12.2047	-11.8006	-11.7599	-11.5571	-11.3852	-10.3644	-7.62928		216.5	-20.3727	-19.9187	-19.3955	-18.6401	-17.7299	-16.9018	-16.3119	-15.5578	-14.7906	-13.8634
206	-12.4038	-12.2542	-12.141	-12.2415	-11.9457	-12.0947	-11.6651	-11.5126	-11.466	-11.2804	-10.3741	-7.74694		216	-20.2451	-19.8917	-19.3758	-18.569	-17.7087	-16.8626	-16.2906	-15.5139	-14.8133	-13.8626
205.5	-12.3162	-11.9817	-11.9594	-12.0594	-11.7422	-11.8907	-11.421	-11.2469	-11.129	-11.0421	-10.308	-7.97251		215.5	-20.1773	-19.8599	-19.342	-18.569	-17.7462	-16.8564	-16.3047	-15.5585	-14.8274	-13.8777
205	-12.0536	-11.7914	-11.7257	-11.6842	-11.4591	-11.5391	-11.1288	-10.8835	-10.7963	-10.8308	-10.0495	-8.23009		215	-20.1151	-19.8468	-19.3135	-18.5617	-17.8529	-16.831	-16.3958	-15.5853	-14.8689	-13.9192
204.5	-11.6111	-11.4209	-11.335	-11.1914	-11.0928	-11.218	-10.7966	-10.6114	-10.4393	-10.5935	-9.89415	-8.2534		214.5	-20.1603	-19.8643	-19.3195	-18.5728	-17.9392	-16.8869	-16.424	-15.6533	-14.9329	-13.975
204	-11.1038	-10.9569	-10.8334	-10.7113	-10.7418	-10.8132	-10.4134	-10.2501	-10.1777	-10.3855	-9.63161	-8.15847		214	-20.2087	-19.9256	-19.3736	-18.6691	-18.1046	-17.0489	-16.5295	-15.7876	-15.0931	-14.0514
203.5	-10.6068	-10.5761	-10.2367	-10.1853	-10.2909	-10.3218	-9.88175	-9.77751	-9.86756	-10.1682	-9.43615	-8.2979		213.5	-20.2876	-19.9966	-19.4945	-18.8466	-18.2958	-17.2027	-16.6735	-15.9846	-15.2743	-14.2098
203	-10.123	-10.0237	-9.69084	-9.67614	-9.82246	-9.77123	-9.38317	-9.09082	-9.30175	-9.71635	-9.09222	-8.23936		213	-20.4665	-20.1503	-19.689	-19.0448	-18.4987	-17.4779	-16.9002	-16.2545	-15.4733	-14.3985
202.5	-9.46968	-9.37848	-9.11238	-9.10691	-9.07289	-9.02515	-8.61167	-8.52371	-8.53472	-9.04154	-8.49326	-8.71778		212.5	-20.737	-20.3538	-19.9226	-19.293	-18.7943	-17.7995	-17.2113	-16.5938	-15.7267	-14.6992
202	-8.86815	-8.69759	-8.49061	-8.35856	-8.36258	-8.11581	-7.95194	-7.88263	-7.76045	-8.15504	-7.91553	-8.47947		212	-21.0582	-20.6296	-20.2484	-19.6016	-19.0934	-18.192	-17.508	-16.9139	-16.0583	-15.0574
201.5	-8.10499	-7.78106	-7.79165	-7.74214	-7.50227	-7.33919	-7.14748	-7.06786	-6.89087	-7.08404	-7.38034			211.5	-21.5081	-21.0708	-20.681	-20.0369	-19.424	-18.6432	-17.8495	-17.316	-16.4396	-15.4514
201	-7.25715	-6.82398	-6.68596	-6.78325	-6.67212	-6.46454	-6.22198	-6.18636	-6.15229	-6.01473	-6.87318			211	-22.0295	-21.5482	-21.1257	-20.5553	-19.8971	-19.1306	-18.3232	-17.7298	-16.8783	-15.9573
200.5	-6.18772	-5.79448	-5.47088	-5.69764	-5.82054	-5.36258	-5.57079	-4.74582	-5.14614	-4.69127	-6.37811			210.5	-22.6234	-22.0991	-21.6986	-21.0664	-20.3462	-19.6105	-18.8562	-18.2791	-17.308	-16.5057
200	-4.92199	-4.54283	-4.31992	-4.74468	-4.60927	-3.98731	-4.4874	-3.89251	-4.01545	-3.76539	-5.53726			210	-23.2363	-22.7294	-22.2962	-21.6455	-20.9129	-20.2589	-19.4222	-18.8016	-17.83	-17.0125
199.5	-3.50034	-3.41186	-3.3307	-3.32826	-3.38639	-2.95706	-3.50482	-2.77227	-2.63473	-2.89395	-4.66426			209.5	-23.8299	-23.3335	-22.9041	-22.2557	-21.5633	-20.8211	-20.0428	-19.4041	-18.4138	-17.6225
199	-2.20714	-2.1636	-2.29306	-2.09171	-1.77851	-1.60431	-2.26229	-1.57346	-1.25269	-2.06614	-3.56722			209	-24.46	-23.9503	-23.5624	-22.9134	-22.2294	-21.4182	-20.6002	-20.0048	-19.0584	-18.2616
198.5	-0.752126	-1.01571	-1.02148	-0.321845	-0.310714	-0.442476	-0.69924	-0.215705	-0.0925469	-0.351108	-2.35803			208.5	-25.0876	-24.5722	-24.2153	-23.5785	-22.9759	-22.0284	-21.2853	-20.6342	-19.7059	-18.876
198	0.608255	0.657175	0.702648	1.19574	1.17423	0.850382	0.92183	1.39751	1.07888	1.2792	-0.884808			208	-25.6868	-25.2203	-24.8527	-24.1964	-23.6238	-22.617	-21.9596	-21.3214	-20.3478	-19.5495
197.5	2.461	2.56439	2.4393	2.55156										207.5	-26.2606	-25.921	-25.4511	-24.6634	-24.1985	-23.1474	-22.5797	-21.8772	-21.0618	-20.0214
197	4.25266	4.27994	4.06744	3.95981										207	-26.7264	-26.4262	-25.9281	-25.2424	-24.7278	-23.5716	-23.1694	-22.4321	-21.635	-20.5478
196.5	5.61293	5.69241	5.40827	5.35644										206.5	-27.1062	-26.8704	-26.3466	-25.6307	-25.262	-23.9105	-23.6736	-22.9901	-22.0826	-21.1373
196	7.38151	6.66656	6.80789	6.79406										206	-27.3709	-27.1443	-26.6675	-25.9672	-25.5687	-24.2673	-24.1405	-23.3242	-22.4421	-21.642
														205.5	-27.547	-27.2704	-26.8421	-26.0903	-25.7166	-24.3747	-24.5724	-23.6531	-22.7869	-22.1381
														205	-27.4405	-27.2599	-26.8004	-26.2094	-25.7437	-24.4336	-24.7512	-23.9809	-23.1545	-22.5692
														204.5	-27.2978	-27.0907	-26.6445	-26.0719	-25.6838	-24.5005	-24.7101	-24.0785	-23.4252	-22.8334
														204	-26.9904	-26.7074	-26.4223	-25.8697	-25.5113	-24.4585	-24.6873	-24.1141	-23.4365	-23.0934
														203.5	-26.6277	-26.2345	-25.898	-25.5042	-25.2309	-24.4553	-24.3849	-23.9487	-23.2633	-23.2115
														203	-26.0259	-25.4506	-25.299	-25.2309	-24.6355	-24.2136	-24.0938	-23.6998	-23.1987	-23.2123
														202.5	-25.2689	-24.7122	-24.674	-24.6103	-24.1921	-23.7099	-23.494	-23.3537	-23.0145	-22.8488
														202	-24.5037	-23.7765	-23.7564	-23.6679	-23.4721	-23.1304	-22.8511	-22.8297	-22.6156	-22.5216
														201.5	-23.5038	-22.7372	-22.771	-22.6911	-22.4875	-22.483	-22.0962	-22.0165	-21.8902	-22.0723
														201	-22.2743	-21.49	-21.3939	-21.695	-21.3591	-21.4228	-21.4801	-21.3948	-21.1395	-21.3901
														200.5	-20.5762	-19.9715	-19.9805	-20.3776	-19.9885	-20.2599	-20.2606	-20.4849	-20.4119	-20.6188
														200	-18.5599	-18.169	-18.7022	-18.7439	-18.3411	-18.5611	-19.0894	-19.1496	-19.1998	-19.4777
														199.5	-16.8745	-16.3909	-16.9548	-16.8069	-16.503	-17.0381	-17.7578	-17.5115	-17.9315	-18.1785
														199	-14.5033	-14.0654	-14.5737	-14.5735	-14.5345	-15.1514	-16.5361	-15.8428	-16.4815	-16.6689
														198.5	-12.1737	-11.5117	-12.3911	-12.6288	-12.0067	-13.0362	-14.7653	-14.3212	-15.1283	-14.9935
														198	-9.53416	-8.58739	-9.59708	-10.57	-9.70136	-10.6658	-12.5547	-12.2612	-13.8388	-12.8971
														197.5	-6.79632	-5.67004	-7.0556	-8.06185	-7.25969	-8.45269	-9.97155	-10.1463	-12.2303	-11.3651
														197	-3.73919	-2.6437	-4.12015	-5.63408	-5.15459	-6.13941	-7.85567	-8.01165	-10.1728	-9.43123
														196.5	-0.792256	0.29521	-0.558632	-2.64515	-3.31489	-3.54977	-5.38271	-5.60616	-8.47077	-7.93104
														196	2.62576	3.69038	2.24629	0.426359	-1.05421	-1.03109	-2.83087	-3.65385	-6.68271	-6.82503
														195.5	5.56198	5.92661	5.40913	3.32293	1.68779	0.656726	-0.793471	-2.32955	-4.65662	-5.40286
														195	9.2681	7.90154	7.70218	6.67868	3.89035	3.25182	1.48563	-0.1871	-2.80695	-3.709
