# Supplementary material for: Multivalency, autoinhibition, and protein disorder in the regulation of interactions of dynein intermediate chain with dynactin and the nuclear distribution protein
Source: eLife. 2022 Nov 23;11:e80217. doi: 10.7554/eLife.80217 (PMC9771362; doi:10.7554/eLife.80217)
Supplement: Figure 3—figure supplement 1—source data 1. — This Excel workbook contains the data plotted for the helix predictions shown in Figure 3—figure supplement 1. Additional information regarding data collection can be found in the corresponding Methods section. Data were plotted using gnuplot. [file elife-80217-fig3-figsupp1-data1.zip]

Archive with 1 entries (1 files):
- Figure 3- figure supplement 1-source data 1.xlsx
