# Supplementary material for: Multivalency, autoinhibition, and protein disorder in the regulation of interactions of dynein intermediate chain with dynactin and the nuclear distribution protein
Source: eLife. 2022 Nov 23;11:e80217. doi: 10.7554/eLife.80217 (PMC9771362; doi:10.7554/eLife.80217)
Supplement: Figure 3—figure supplement 2—source data 1. — This Excel workbook contains the data plotted for the SV-AUC and SEC-MALS data shown in Figure 3—figure supplement 2 with different sheets corresponding to different panels within the figure. Additional information regarding data collection can be found in the corresponding Methods section. Data were plotted using gnuplot. [file elife-80217-fig3-figsupp2-data1.zip]

Archive with 1 entries (1 files):
- Figure 3- figure supplement 2- source data 1.xlsx
