# Supplementary material for: Multivalency, autoinhibition, and protein disorder in the regulation of interactions of dynein intermediate chain with dynactin and the nuclear distribution protein
Source: eLife. 2022 Nov 23;11:e80217. doi: 10.7554/eLife.80217 (PMC9771362; doi:10.7554/eLife.80217)
Supplement: Figure 5—source data 1. — This Excel workbook contains the peak heights and volumes for residues within the 15N-labeled IC1-88 and 15N-labeled IC216-260 constructs upon binding of IC100-260, IC160-240, and 15N-labeled IC216-260 or 15N-labeled IC1-88. Additional information regarding data collection can be found in the corresponding Methods section. Data were plotted using gnuplot. [file elife-80217-fig5-data1.zip]

Archive with 1 entries (1 files):
- Figure 5-source data 4.xlsx
