# Supplementary material for: Multivalency, autoinhibition, and protein disorder in the regulation of interactions of dynein intermediate chain with dynactin and the nuclear distribution protein
Source: eLife. 2022 Nov 23;11:e80217. doi: 10.7554/eLife.80217 (PMC9771362; doi:10.7554/eLife.80217)
Supplement: Figure 6—figure supplement 1—source data 1. — Data were plotted using gnuplot. [file elife-80217-fig6-figsupp1-data1.zip › Figure 6-figure supplement 1- source data 1.xlsx]

## Sheet: p150_IC88_SECMALS
Apo p150										p150 + IC88
time (min)	Molar Mass 1	MW	time (min)	LS	time (min)	UV	time (min)	RI		time (min)	Molar Mass 1	MW	time (min)	LS	time (min)	UV	time (min)	RI
13.6721	50017.9	50.0179	9.6785	1	9.68688	0.0199537	9.68425	0.00015381		13.071	67900.7	67.9007	9.80276	1	9.80262	0.0359523	9.79829	0.00363283
13.6806	49917.8	49.9178	9.68703	0.976784	9.69542	0.0199468	9.69302	0.000137027		13.0795	67973.9	67.9739	9.8113	0.977501	9.81115	0.0359481	9.80706	0.00360911
13.6891	49888.2	49.8882	9.69556	0.953844	9.70395	0.0199301	9.7018	0.00012292		13.0881	68066.6	68.0666	9.81983	0.955078	9.81968	0.0359448	9.81583	0.00359649
13.6977	49761.6	49.7616	9.7041	0.9311	9.71248	0.0198975	9.71057	9.77093e-05		13.0966	67932.5	67.9325	9.82836	0.932265	9.82822	0.0359426	9.8246	0.00359562
13.7062	49574.4	49.5744	9.71263	0.909053	9.72102	0.0198412	9.71934	8.12923e-05		13.1051	67723	67.723	9.8369	0.910484	9.83675	0.0359418	9.83338	0.00359536
13.7147	49446.5	49.4465	9.72116	0.887787	9.72955	0.0197506	9.72811	6.55436e-05		13.1137	67418.1	67.4181	9.84543	0.888667	9.84528	0.035942	9.84215	0.00358702
13.7233	49351.1	49.3511	9.7297	0.866964	9.73808	0.0196136	9.73688	4.71854e-05		13.1222	67094.3	67.0943	9.85396	0.865996	9.85382	0.0359432	9.85092	0.00357817
13.7318	49275.8	49.2758	9.73823	0.846908	9.74662	0.019417	9.74566	3.22464e-05		13.1307	66872.7	66.8727	9.8625	0.844757	9.86235	0.035946	9.85969	0.0035678
13.7403	49161.4	49.1614	9.74676	0.827803	9.75515	0.0191483	9.75443	1.71518e-05		13.1393	66729.3	66.7293	9.87103	0.824435	9.87088	0.0359503	9.86846	0.00355845
13.7489	49078.9	49.0789	9.7553	0.80878	9.76368	0.018797	9.7632	2.11424e-07		13.1478	66671.1	66.6711	9.87956	0.804654	9.87941	0.035956	9.87724	0.00355074
13.7574	49046.8	49.0468	9.76383	0.789876	9.77222	0.0183571	9.77197	-1.36701e-05		13.1563	66738.4	66.7384	9.8881	0.78513	9.88795	0.035963	9.88601	0.00354221
13.7659	49018.4	49.0184	9.77236	0.771395	9.78075	0.0178277	9.78074	-2.18124e-05		13.1649	66779.5	66.7795	9.89663	0.766159	9.89648	0.0359709	9.89478	0.00353107
13.7745	48983.9	48.9839	9.7809	0.753112	9.78928	0.0172143	9.78952	-3.5034e-05		13.1734	66798.9	66.7989	9.90516	0.747734	9.90501	0.0359797	9.90355	0.00351923
13.783	48902.4	48.9024	9.78943	0.734917	9.79782	0.0165278	9.79829	-4.80655e-05		13.1819	66967.2	66.9672	9.9137	0.729952	9.91355	0.0359889	9.91232	0.00351766
13.7915	48821.1	48.8211	9.79796	0.717023	9.80635	0.015784	9.80706	-6.09992e-05		13.1905	67099.1	67.0991	9.92223	0.711931	9.92208	0.0359986	9.9211	0.0035161
13.8001	48748.6	48.7486	9.8065	0.699855	9.81488	0.015001	9.81583	-7.53992e-05		13.199	67152.1	67.1521	9.93076	0.695001	9.93061	0.0360084	9.92987	0.00350775
13.8086	48681.7	48.6817	9.81503	0.683614	9.82342	0.0141976	9.8246	-7.87341e-05		13.2075	67089.1	67.0891	9.9393	0.678254	9.93915	0.0360182	9.93864	0.00350523
13.8171	48621	48.621	9.82356	0.66807	9.83195	0.0133912	9.83338	-7.94008e-05		13.2161	66998.6	66.9986	9.94783	0.662351	9.94768	0.0360279	9.94741	0.00350433
13.8257	48566.5	48.5665	9.8321	0.652946	9.84048	0.0125965	9.84215	-8.00675e-05		13.2246	66935.2	66.9352	9.95636	0.647626	9.95621	0.0360374	9.95618	0.00351307
13.8342	48511.1	48.5111	9.84063	0.638522	9.84902	0.011825	9.85092	-8.1785e-05		13.2331	66922.4	66.9224	9.9649	0.634004	9.96475	0.0360466	9.96496	0.00352593
13.8427	48481	48.481	9.84916	0.624821	9.85755	0.0110846	9.85969	-8.30795e-05		13.2417	66969.3	66.9693	9.97343	0.619855	9.97328	0.0360552	9.97373	0.00353174
13.8513	48470.8	48.4708	9.8577	0.611497	9.86608	0.0103802	9.86846	-7.84587e-05		13.2502	67041.9	67.0419	9.98196	0.606859	9.98181	0.0360632	9.9825	0.00353866
13.8598	48477.4	48.4774	9.86623	0.598292	9.87461	0.00971409	9.87724	-6.53026e-05		13.2587	67098.4	67.0984	9.9905	0.593989	9.99035	0.0360705	9.99127	0.00355705
13.8683	48476.9	48.4769	9.87476	0.585486	9.88315	0.00908704	9.88601	-6.41548e-05		13.2673	67126.7	67.1267	9.99903	0.581137	9.99888	0.0360767	10	0.00358027
13.8769	48460.8	48.4608	9.8833	0.573579	9.89168	0.00849847	9.89478	-6.30071e-05		13.2758	67097.2	67.0972	10.0076	0.567524	10.0074	0.0360818	10.0088	0.00360882
13.8854	48433	48.433	9.89183	0.562325	9.90021	0.00794699	9.90355	-5.53068e-05		13.2843	67077.2	67.0772	10.0161	0.554948	10.0159	0.0360856	10.0176	0.00364088
13.8939	48403	48.403	9.90036	0.550682	9.90875	0.00743096	9.91232	-4.53057e-05		13.2929	67074.2	67.0742	10.0246	0.543269	10.0245	0.0360879	10.0264	0.00366621
13.9025	48394.5	48.3945	9.9089	0.539305	9.91728	0.00694903	9.9211	-2.523e-05		13.3014	67054.4	67.0544	10.0332	0.532331	10.033	0.0360888	10.0351	0.00369007
13.911	48409.4	48.4094	9.91743	0.528524	9.92581	0.00649998	9.92987	-4.57713e-06		13.3099	67041.4	67.0414	10.0417	0.5214	10.0415	0.0360878	10.0439	0.00372718
13.9195	48437.2	48.4372	9.92596	0.518573	9.93435	0.00608286	9.93864	9.71956e-06		13.3185	66978.2	66.9782	10.0502	0.5099	10.0501	0.0360846	10.0527	0.00377221
13.9281	48500.2	48.5002	9.9345	0.508662	9.94288	0.00569734	9.94741	3.15594e-05		13.327	66945.5	66.9455	10.0588	0.499176	10.0586	0.0360779	10.0614	0.00380764
13.9366	48538.6	48.5386	9.94303	0.499161	9.95141	0.00534382	9.95618	5.77696e-05		13.3355	66934.6	66.9346	10.0673	0.489521	10.0671	0.0360657	10.0702	0.00384591
13.9451	48541.9	48.5419	9.95156	0.490531	9.95995	0.0050235	9.96496	8.46028e-05		13.3441	66912.5	66.9125	10.0758	0.480652	10.0757	0.0360441	10.079	0.00388537
13.9537	48563.6	48.5636	9.9601	0.482003	9.96848	0.00473818	9.97373	0.000114798		13.3526	66883.3	66.8833	10.0844	0.471734	10.0842	0.0360072	10.0878	0.00391804
13.9622	48618.7	48.6187	9.96863	0.473303	9.97701	0.00448988	9.9825	0.000141201		13.3611	66840.8	66.8408	10.0929	0.462425	10.0927	0.0359458	10.0965	0.00395237
13.9707	48688.7	48.6887	9.97716	0.465237	9.98555	0.00428027	9.99127	0.000168107		13.3697	66794.5	66.7945	10.1014	0.453506	10.1013	0.0358476	10.1053	0.00398601
13.9793	48732.8	48.7328	9.9857	0.457428	9.99408	0.00410986	10	0.000202922		13.3782	66772.8	66.7728	10.11	0.445111	10.1098	0.0356964	10.1141	0.00401851
13.9878	48758.5	48.7585	9.99423	0.450012	10.0026	0.0039774	10.0088	0.000243325		13.3867	66704.9	66.7049	10.1185	0.437191	10.1183	0.0354732	10.1229	0.00404633
13.9963	48781	48.781	10.0028	0.443141	10.0111	0.0038795	10.0176	0.000283545		13.3953	66603.3	66.6033	10.127	0.429273	10.1269	0.0351568	10.1316	0.00407882
14.0049	48803.1	48.8031	10.0113	0.436712	10.0197	0.00381066	10.0264	0.00031868		13.4038	66464.2	66.4642	10.1356	0.421539	10.1354	0.0347265	10.1404	0.00411516
14.0134	48809.1	48.8091	10.0198	0.430861	10.0282	0.00376396	10.0351	0.000358902		13.4123	66349.8	66.3498	10.1441	0.41361	10.1439	0.0341644	10.1492	0.00413985
14.0219	48818.4	48.8184	10.0284	0.424979	10.0367	0.00373181	10.0439	0.000408899		13.4209	66261.8	66.2618	10.1526	0.405872	10.1525	0.0334584	10.1579	0.00415825
14.0305	48828.6	48.8286	10.0369	0.418936	10.0453	0.00370707	10.0527	0.000456133		13.4294	66192.7	66.1927	10.1612	0.398341	10.161	0.0326044	10.1667	0.00416925
14.039	48848.3	48.8483	10.0454	0.41325	10.0538	0.00368376	10.0614	0.000493095		13.4379	66129.5	66.1295	10.1697	0.390986	10.1695	0.0316074	10.1755	0.00418209
14.0475	48873.6	48.8736	10.054	0.40775	10.0623	0.00365734	10.0702	0.000528175		13.4465	66118.1	66.1181	10.1782	0.383848	10.1781	0.0304815	10.1843	0.00419951
14.0561	48910.5	48.9105	10.0625	0.402325	10.0709	0.00362458	10.079	0.000566298		13.455	66158.1	66.1581	10.1868	0.377005	10.1866	0.0292484	10.193	0.00421366
14.0646	48946.4	48.9464	10.071	0.396446	10.0794	0.00358318	10.0878	0.000606452		13.4635	66246.1	66.2461	10.1953	0.370716	10.1951	0.0279347	10.2018	0.00421941
14.0731	48965	48.965	10.0796	0.390493	10.0879	0.00353138	10.0965	0.000645043		13.4721	66288.2	66.2882	10.2038	0.365032	10.2037	0.0265688	10.2106	0.00422403
14.0817	48984.3	48.9843	10.0881	0.384469	10.0965	0.00346781	10.1053	0.000671364		13.4806	66293.7	66.2937	10.2124	0.358741	10.2122	0.0251782	10.2193	0.00425095
14.0902	49021.1	49.0211	10.0966	0.37878	10.105	0.00339178	10.1141	0.000700039		13.4891	66273.8	66.2738	10.2209	0.352054	10.2207	0.0237874	10.2281	0.00423209
14.0987	49059.9	49.0599	10.1052	0.373484	10.1135	0.00330364	10.1229	0.000729718		13.4977	66174.1	66.1741	10.2294	0.34529	10.2293	0.0224167	10.2369	0.00421323
14.1073	49082.1	49.0821	10.1137	0.368336	10.1221	0.00320505	10.1316	0.000747667		13.5062	66035.6	66.0356	10.238	0.338556	10.2378	0.0210819	10.2457	0.00419847
14.1158	49094.2	49.0942	10.1222	0.362974	10.1306	0.00309904	10.1404	0.000767255		13.5147	65865.6	65.8656	10.2465	0.332095	10.2463	0.0197947	10.2544	0.00418675
14.1243	49096.5	49.0965	10.1308	0.357752	10.1391	0.00298954	10.1492	0.000788967		13.5233	65718.5	65.7185	10.255	0.325713	10.2549	0.018563	10.2632	0.00417614
14.1329	49162.5	49.1625	10.1393	0.35257	10.1477	0.00288071	10.1579	0.000800649		13.5318	65633.3	65.6333	10.2636	0.320085	10.2634	0.0173917	10.272	0.00415929
14.1414	49280.5	49.2805	10.1478	0.347257	10.1562	0.00277604	10.1667	0.00080325		13.5403	65576.4	65.5764	10.2721	0.315145	10.2719	0.0162831	10.2807	0.00414037
14.1499	49340.4	49.3404	10.1564	0.342223	10.1647	0.00267767	10.1755	0.000812291		13.5489	65452.2	65.4522	10.2806	0.310484	10.2805	0.0152378	10.2895	0.0041148
14.1585	49362.7	49.3627	10.1649	0.337485	10.1733	0.00258599	10.1843	0.00082399		13.5574	65345.9	65.3459	10.2892	0.306018	10.289	0.0142548	10.2983	0.00409544
14.167	49398	49.398	10.1734	0.332383	10.1818	0.00249977	10.193	0.000822713		13.5659	65280.6	65.2806	10.2977	0.300533	10.2975	0.0133323	10.3071	0.00407257
14.1755	49445.8	49.4458	10.182	0.327233	10.1903	0.00241654	10.2018	0.000821436		13.5745	65234.4	65.2344	10.3062	0.294381	10.3061	0.0124678	10.3158	0.00403826
14.1841	49484.9	49.4849	10.1905	0.322142	10.1989	0.00233338	10.2106	0.00081838		13.583	65123.6	65.1236	10.3148	0.288462	10.3146	0.0116586	10.3246	0.0040035
14.1926	49537.3	49.5373	10.199	0.317217	10.2074	0.00224766	10.2193	0.000813001		13.5915	65042.6	65.0426	10.3233	0.283085	10.3231	0.0109017	10.3334	0.00396941
14.2011	49564	49.564	10.2076	0.312214	10.2159	0.00215757	10.2281	0.000811543		13.6001	65016.2	65.0162	10.3318	0.278229	10.3317	0.0101944	10.3422	0.00393511
14.2097	49549.4	49.5494	10.2161	0.307086	10.2245	0.00206248	10.2369	0.000799904		13.6086	64986.9	64.9869	10.3404	0.273752	10.3402	0.00953381	10.3509	0.0039115
14.2182	49573.1	49.5731	10.2246	0.302118	10.233	0.00196286	10.2457	0.000783089		13.6171	64922	64.922	10.3489	0.26945	10.3487	0.00891737	10.3597	0.00388461
14.2267	49663.7	49.6637	10.2332	0.29727	10.2415	0.00186002	10.2544	0.000764907		13.6257	64814.5	64.8145	10.3574	0.265471	10.3573	0.0083424	10.3685	0.00383861
14.2353	49786.7	49.7867	10.2417	0.292475	10.2501	0.00175574	10.2632	0.000752592		13.6342	64767.1	64.7671	10.366	0.260863	10.3658	0.00780631	10.3772	0.00379613
14.2438	49868.6	49.8686	10.2502	0.287571	10.2586	0.00165191	10.272	0.00074011		13.6427	64699.3	64.6993	10.3745	0.255919	10.3743	0.00730656	10.386	0.00376403
14.2523	49939.9	49.9399	10.2588	0.282826	10.2671	0.00155024	10.2807	0.000719751		13.6513	64650	64.65	10.383	0.250903	10.3829	0.00684068	10.3948	0.00373592
14.2609	49999.5	49.9995	10.2673	0.278072	10.2757	0.00145207	10.2895	0.000702246		13.6598	64528.5	64.5285	10.3916	0.246559	10.3914	0.00640632	10.4036	0.00370577
14.2694	50020.9	50.0209	10.2758	0.273479	10.2842	0.00135834	10.2983	0.000681832		13.6683	64398.2	64.3982	10.4001	0.242426	10.3999	0.00600125	10.4123	0.00366312
14.2779	50016.6	50.0166	10.2844	0.26929	10.2927	0.00126961	10.3071	0.000665721		13.6769	64272	64.272	10.4086	0.238392	10.4085	0.0056234	10.4211	0.00361775
			10.2929	0.265089	10.3013	0.00118611	10.3158	0.000653128		13.6854	64174.9	64.1749	10.4172	0.233648	10.417	0.00527088	10.4299	0.00358934
			10.3014	0.260788	10.3098	0.00110784	10.3246	0.000632378		13.6939	64116.9	64.1169	10.4257	0.228716	10.4255	0.00494193	10.4386	0.00357251
			10.31	0.256335	10.3183	0.0010346	10.3334	0.000611693		13.7025	64132	64.132	10.4342	0.22467	10.4341	0.00463493	10.4474	0.00354602
			10.3185	0.251624	10.3269	0.000966131	10.3422	0.000593585		13.711	64200.5	64.2005	10.4428	0.221071	10.4426	0.0043484	10.4562	0.00352087
			10.327	0.247092	10.3354	0.000902094	10.3509	0.000584089		13.7195	64195.5	64.1955	10.4513	0.217781	10.4511	0.0040809	10.465	0.00349664
			10.3356	0.242957	10.3439	0.000842164	10.3597	0.000576554		13.7281	64145.4	64.1454	10.4598	0.214573	10.4597	0.00383108	10.4737	0.00346763
			10.3441	0.239204	10.3525	0.000786029	10.3685	0.000558892		13.7366	64138.1	64.1381	10.4684	0.210817	10.4682	0.00359767	10.4825	0.0034451
			10.3526	0.235092	10.361	0.000733418	10.3772	0.000546521		13.7451	64074.4	64.0744	10.4769	0.207186	10.4767	0.00337942	10.4913	0.00342812
			10.3612	0.231118	10.3695	0.000684092	10.386	0.000537887		13.7537	63932.4	63.9324	10.4854	0.203628	10.4853	0.00317517	10.5	0.00340716
			10.3697	0.227482	10.3781	0.000637847	10.3948	0.000527106		13.7622	63851.4	63.8514	10.494	0.200106	10.4938	0.0029838	10.5088	0.0033773
			10.3782	0.224166	10.3866	0.000594511	10.4036	0.000518879		13.7707	63814.9	63.8149	10.5025	0.196748	10.5023	0.0028043	10.5176	0.0033555
			10.3868	0.221049	10.3951	0.000553926	10.4123	0.000511784		13.7793	63832.6	63.8326	10.511	0.19356	10.5109	0.00263572	10.5264	0.00335187
			10.3953	0.218093	10.4037	0.000515947	10.4211	0.000502599		13.7878	63867.8	63.8678	10.5196	0.190575	10.5194	0.00247721	10.5351	0.00334794
			10.4038	0.214652	10.4122	0.000480434	10.4299	0.000495977		13.7963	63842.7	63.8427	10.5281	0.18811	10.5279	0.00232801	10.5439	0.00332973
			10.4124	0.211195	10.4207	0.000447253	10.4386	0.000495781		13.8049	63767.1	63.7671	10.5366	0.18598	10.5365	0.0021874	10.5527	0.00332001
			10.4209	0.207724	10.4293	0.000416273	10.4474	0.000495585		13.8134	63772.4	63.7724	10.5452	0.184012	10.545	0.00205479	10.5615	0.00330753
			10.4294	0.2043	10.4378	0.000387364	10.4562	0.000493918		13.8219	63863	63.863	10.5537	0.182173	10.5535	0.00192962	10.5702	0.00330052
			10.438	0.200987	10.4463	0.000360397	10.465	0.000489147		13.8305	64000.1	64.0001	10.5622	0.179281	10.5621	0.00181142	10.579	0.00329622
			10.4465	0.197831	10.4549	0.000335237	10.4737	0.000482147		13.839	64055.3	64.0553	10.5708	0.176539	10.5706	0.00169978	10.5878	0.00327424
			10.455	0.194785	10.4634	0.000311745	10.4825	0.00047874		13.8475	63929.8	63.9298	10.5793	0.174131	10.5791	0.00159439	10.5965	0.00325669
			10.4636	0.191924	10.4719	0.000289771	10.4913	0.000478213		13.8561	63755.8	63.7558	10.5878	0.171925	10.5877	0.00149501	10.6053	0.00325216
			10.4721	0.189175	10.4805	0.000269155	10.5	0.000473902		13.8646	63100.3	63.1003	10.5964	0.169887	10.5962	0.00140148	10.6141	0.00325804
			10.4806	0.186412	10.489	0.000249732	10.5088	0.00047161					10.6049	0.16715	10.6047	0.00131365	10.6229	0.00326906
			10.4892	0.183635	10.4975	0.00023134	10.5176	0.000470784					10.6134	0.164121	10.6133	0.00123143	10.6316	0.00327408
			10.4977	0.180992	10.5061	0.000213831	10.5264	0.000475001					10.622	0.161499	10.6218	0.00115469	10.6404	0.00327635
			10.5062	0.178429	10.5146	0.00019708	10.5351	0.000488393					10.6305	0.159179	10.6303	0.00108325	10.6492	0.00328192
			10.5148	0.176095	10.5231	0.000180997	10.5439	0.000497433					10.639	0.1571	10.6389	0.0010169	10.6579	0.00328607
			10.5233	0.173996	10.5317	0.00016553	10.5527	0.000500215					10.6476	0.155637	10.6474	0.000955358	10.6667	0.00329753
			10.5318	0.171793	10.5402	0.000150669	10.5615	0.000505795					10.6561	0.154307	10.6559	0.000898308	10.6755	0.00330724
			10.5404	0.169627	10.5487	0.000136437	10.5702	0.000517695					10.6646	0.153012	10.6645	0.000845423	10.6843	0.00331495
			10.5489	0.167634	10.5573	0.000122886	10.579	0.000530291					10.6732	0.151342	10.673	0.000796383	10.693	0.00333499
			10.5574	0.165817	10.5658	0.00011009	10.5878	0.000534868					10.6817	0.149089	10.6815	0.000750887	10.7018	0.0033588
			10.566	0.164078	10.5743	9.81281e-05	10.5965	0.000536688					10.6902	0.146925	10.6901	0.000708659	10.7106	0.0033785
			10.5745	0.162208	10.5829	8.70759e-05	10.6053	0.000546447					10.6988	0.144952	10.6986	0.000669456	10.7193	0.0033938
			10.583	0.160327	10.5914	7.69999e-05	10.6141	0.000560074					10.7073	0.142909	10.7071	0.000633062	10.7281	0.00340648
			10.5916	0.158273	10.5999	6.79499e-05	10.6229	0.000574943					10.7158	0.141013	10.7157	0.000599285	10.7369	0.00342407
			10.6001	0.156239	10.6085	5.99505e-05	10.6316	0.000592152					10.7244	0.139461	10.7242	0.000567954	10.7457	0.00345921
			10.6086	0.154346	10.617	5.29979e-05	10.6404	0.000602459					10.7329	0.138164	10.7327	0.000538909	10.7544	0.00348673
			10.6172	0.152594	10.6255	4.70551e-05	10.6492	0.00061462					10.7414	0.136994	10.7413	0.000512001	10.7632	0.00350833
			10.6257	0.150952	10.6341	4.20602e-05	10.6579	0.000635888					10.75	0.135923	10.7498	0.000487078	10.772	0.0035369
			10.6342	0.149404	10.6426	3.79265e-05	10.6667	0.000649678					10.7585	0.134766	10.7583	0.000463986	10.7808	0.00356711
			10.6428	0.14781	10.6511	3.45528e-05	10.6755	0.000657206					10.767	0.133643	10.7669	0.000442558	10.7895	0.00360781
			10.6513	0.146259	10.6597	3.18354e-05	10.6843	0.000673129					10.7756	0.132576	10.7754	0.000422616	10.7983	0.00365355
			10.6598	0.144722	10.6682	2.9679e-05	10.693	0.000691477					10.7841	0.131239	10.7839	0.000403977	10.8071	0.00369249
			10.6684	0.14319	10.6767	2.80048e-05	10.7018	0.000706421					10.7926	0.130218	10.7925	0.000386467	10.8158	0.00373261
			10.6769	0.141554	10.6853	2.67565e-05	10.7106	0.000722584					10.8012	0.129795	10.801	0.000369932	10.8246	0.00379324
			10.6854	0.139991	10.6938	2.5897e-05	10.7193	0.00074089					10.8097	0.129779	10.8095	0.000354258	10.8334	0.00385603
			10.694	0.138524	10.7023	2.54042e-05	10.7281	0.000763896					10.8182	0.12963	10.8181	0.000339377	10.8422	0.00391706
			10.7025	0.13706	10.7109	2.52638e-05	10.7369	0.000786214					10.8268	0.12928	10.8266	0.00032528	10.8509	0.00397385
			10.711	0.135659	10.7194	2.54582e-05	10.7457	0.000808107					10.8353	0.128424	10.8351	0.000312005	10.8597	0.00402852
			10.7196	0.134298	10.7279	2.59577e-05	10.7544	0.000835663					10.8438	0.127616	10.8437	0.000299644	10.8685	0.00409029
			10.7281	0.132848	10.7365	2.67193e-05	10.7632	0.000862963					10.8524	0.126976	10.8522	0.000288316	10.8772	0.00415848
			10.7366	0.131477	10.745	2.76834e-05	10.772	0.000890974					10.8609	0.126439	10.8607	0.000278151	10.886	0.0042271
			10.7452	0.130237	10.7535	2.87828e-05	10.7808	0.000925722					10.8694	0.125982	10.8693	0.000269266	10.8948	0.00429915
			10.7537	0.129118	10.7621	3.01352e-05	10.7895	0.000964317					10.878	0.125463	10.8778	0.000261749	10.9036	0.00437434
			10.7622	0.128061	10.7706	3.16311e-05	10.7983	0.00100699					10.8865	0.124864	10.8863	0.000255642	10.9123	0.00444725
			10.7708	0.127026	10.7791	3.32407e-05	10.8071	0.00104402					10.895	0.124053	10.8949	0.000250941	10.9211	0.00453012
			10.7793	0.126007	10.7877	3.50334e-05	10.8158	0.00108295					10.9036	0.123078	10.9034	0.000247593	10.9299	0.00461238
			10.7878	0.124913	10.7962	3.689e-05	10.8246	0.00112709					10.9121	0.122174	10.9119	0.0002455	10.9386	0.0046846
			10.7964	0.123973	10.8047	3.88989e-05	10.8334	0.00117153					10.9206	0.121364	10.9205	0.000244523	10.9474	0.00475954
			10.8049	0.123176	10.8133	4.11509e-05	10.8422	0.00121757					10.9292	0.120638	10.929	0.000244487	10.9562	0.00483854
			10.8134	0.122448	10.8218	4.37123e-05	10.8509	0.0012621					10.9377	0.120033	10.9375	0.00024519	10.965	0.00491571
			10.822	0.121771	10.8303	4.66036e-05	10.8597	0.00130573					10.9462	0.119505	10.9461	0.000246406	10.9737	0.00500169
			10.8305	0.121108	10.8389	4.97885e-05	10.8685	0.00135191					10.9548	0.118905	10.9546	0.000247907	10.9825	0.00508734
			10.839	0.12048	10.8474	5.31757e-05	10.8772	0.00140428					10.9633	0.118216	10.9631	0.000249487	10.9913	0.00516594
			10.8476	0.119928	10.8559	5.6639e-05	10.886	0.00146021					10.9718	0.117469	10.9717	0.000251008	11.0001	0.00525408
			10.8561	0.119469	10.8645	6.00484e-05	10.8948	0.0015163					10.9804	0.116775	10.9802	0.000252459	11.0088	0.00534153
			10.8646	0.119099	10.873	6.33001e-05	10.9036	0.00157164					10.9889	0.116146	10.9887	0.000254037	11.0176	0.0054299
			10.8732	0.118778	10.8815	6.63412e-05	10.9123	0.00163203					10.9974	0.11554	10.9973	0.000256251	11.0264	0.00552232
			10.8817	0.118428	10.8901	6.91811e-05	10.9211	0.00169627					11.006	0.114925	11.0058	0.000260037	11.0351	0.0056026
			10.8902	0.11804	10.8986	7.18866e-05	10.9299	0.0017577					11.0145	0.114389	11.0143	0.000266866	11.0439	0.00567518
			10.8988	0.117519	10.9071	7.4562e-05	10.9386	0.00181905					11.023	0.113958	11.0229	0.000278798	11.0527	0.00575893
			10.9073	0.117099	10.9157	7.73194e-05	10.9474	0.00187893					11.0316	0.113561	11.0314	0.000298437	11.0615	0.00584595
			10.9158	0.116789	10.9242	8.02494e-05	10.9562	0.00193473					11.0401	0.113183	11.0399	0.000328721	11.0702	0.00592554
			10.9244	0.116515	10.9327	8.33947e-05	10.965	0.00199323					11.0486	0.112811	11.0485	0.000372565	11.079	0.00601186
			10.9329	0.116263	10.9413	8.67395e-05	10.9737	0.0020488					11.0572	0.112488	11.057	0.000432406	11.0878	0.00609613
			10.9414	0.115915	10.9498	9.02136e-05	10.9825	0.00210295					11.0657	0.112202	11.0655	0.000509816	11.0965	0.00617697
			10.95	0.115467	10.9583	9.37118e-05	10.9913	0.00216277					11.0742	0.111944	11.0741	0.000605423	11.1053	0.0062541
			10.9585	0.115237	10.9669	9.71268e-05	11.0001	0.00221711					11.0828	0.111546	11.0826	0.000719377	11.1141	0.00633142
			10.967	0.115059	10.9754	0.000100396	11.0088	0.00226801					11.0913	0.110952	11.0911	0.000852463	11.1229	0.00640344
			10.9756	0.11489	10.9839	0.00010357	11.0176	0.00231957					11.0998	0.110488	11.0997	0.00100776	11.1316	0.00646423
			10.9841	0.114678	10.9925	0.000106894	11.0264	0.00237398					11.1084	0.110045	11.1082	0.00119243	11.1404	0.00653262
			10.9926	0.114329	11.001	0.000110952	11.0351	0.00242947					11.1169	0.109596	11.1167	0.00141912	11.1492	0.00660473
			11.0012	0.114056	11.0095	0.000116601	11.0439	0.00248134					11.1254	0.109016	11.1253	0.00170632	11.1579	0.00667874
			11.0097	0.113799	11.0181	0.00012604	11.0527	0.00253418					11.134	0.108554	11.1338	0.00207723	11.1667	0.00674961
			11.0182	0.11354	11.0266	0.000142443	11.0615	0.00258466					11.1425	0.108195	11.1423	0.00255676	11.1755	0.00682271
			11.0268	0.113114	11.0351	0.00017053	11.0702	0.00263627					11.151	0.107826	11.1509	0.00316759	11.1843	0.0068988
			11.0353	0.112606	11.0437	0.000217103	11.079	0.0026847					11.1596	0.10743	11.1594	0.00392614	11.193	0.00697646
			11.0438	0.112283	11.0522	0.000290795	11.0878	0.00273132					11.1681	0.106854	11.1679	0.00483902	11.2018	0.00704982
			11.0524	0.11206	11.0607	0.000402316	11.0965	0.0027843					11.1766	0.106091	11.1765	0.00590021	11.2106	0.00712115
			11.0609	0.111854	11.0693	0.000563413	11.1053	0.0028352					11.1852	0.105584	11.185	0.00709243	11.2194	0.0071926
			11.0694	0.111652	11.0778	0.00078606	11.1141	0.00288128					11.1937	0.10535	11.1935	0.00838927	11.2281	0.00726947
			11.078	0.111428	11.0863	0.00108051	11.1229	0.00292527					11.2022	0.10523	11.2021	0.0097584	11.2369	0.0073549
			11.0865	0.111149	11.0949	0.00145362	11.1316	0.00296748					11.2108	0.105046	11.2106	0.0111661	11.2457	0.0074371
			11.095	0.110818	11.1034	0.00190777	11.1404	0.00300586					11.2193	0.10478	11.2191	0.0125803	11.2544	0.00751685
			11.1036	0.110455	11.1119	0.00243986	11.1492	0.00304737					11.2278	0.104499	11.2277	0.013974	11.2632	0.00759875
			11.1121	0.110075	11.1205	0.00304196	11.1579	0.00309305					11.2364	0.104214	11.2362	0.0153265	11.272	0.00768483
			11.1206	0.10968	11.129	0.00370233	11.1667	0.0031394					11.2449	0.103676	11.2447	0.0166234	11.2808	0.00776617
			11.1292	0.109163	11.1375	0.00440698	11.1755	0.00318212					11.2534	0.102785	11.2533	0.0178559	11.2895	0.00784816
			11.1377	0.108694	11.1461	0.00514146	11.1843	0.00322262					11.262	0.102101	11.2618	0.0190199	11.2983	0.00793619
			11.1462	0.108357	11.1546	0.00589212	11.193	0.00326338					11.2705	0.101566	11.2703	0.0201148	11.3071	0.00802212
			11.1548	0.108068	11.1631	0.00664698	11.2018	0.0032994					11.279	0.101068	11.2789	0.0211419	11.3158	0.00811203
			11.1633	0.10781	11.1717	0.00739606	11.2106	0.00333604					11.2876	0.100591	11.2874	0.0221041	11.3246	0.00821516
			11.1718	0.107371	11.1802	0.00813133	11.2194	0.0033692					11.2961	0.0999233	11.2959	0.0230049	11.3334	0.00832032
			11.1804	0.106938	11.1887	0.00884636	11.2281	0.0034054					11.3046	0.0992796	11.3045	0.023848	11.3422	0.008431
			11.1889	0.106543	11.1973	0.00953622	11.2369	0.00344626					11.3132	0.0984677	11.313	0.0246371	11.3509	0.00854973
			11.1974	0.106126	11.2058	0.0101971	11.2457	0.00348503					11.3217	0.0976126	11.3215	0.0253759	11.3597	0.00868366
			11.206	0.105739	11.2143	0.0108264	11.2544	0.00352786					11.3302	0.0968315	11.3301	0.0260679	11.3685	0.00882032
			11.2145	0.105389	11.2229	0.0114227	11.2632	0.00356896					11.3388	0.0961318	11.3386	0.026716	11.3772	0.008957
			11.223	0.104892	11.2314	0.0119853	11.272	0.00361605					11.3473	0.0954053	11.3471	0.0273233	11.386	0.00910345
			11.2316	0.104332	11.2399	0.0125145	11.2808	0.00366658					11.3558	0.0945865	11.3557	0.0278922	11.3948	0.00925476
			11.2401	0.103755	11.2485	0.0130111	11.2895	0.00370855					11.3644	0.093813	11.3642	0.0284252	11.4036	0.00942506
			11.2486	0.103213	11.257	0.0134763	11.2983	0.00375465					11.3729	0.0932068	11.3727	0.0289244	11.4123	0.00959784
			11.2572	0.102711	11.2655	0.0139115	11.3071	0.00379994					11.3814	0.0926943	11.3813	0.0293919	11.4211	0.00978469
			11.2657	0.102046	11.2741	0.0143183	11.3158	0.00384355					11.39	0.0922235	11.3898	0.0298295	11.4299	0.0100038
			11.2742	0.101447	11.2826	0.0146984	11.3246	0.00388996					11.3985	0.0917849	11.3983	0.0302391	11.4387	0.0102304
			11.2828	0.100869	11.2911	0.0150534	11.3334	0.00393669					11.407	0.0913461	11.4069	0.0306224	11.4474	0.0104745
			11.2913	0.100295	11.2997	0.0153848	11.3422	0.00398359					11.4156	0.0908331	11.4154	0.0309811	11.4562	0.0107358
			11.2998	0.0996139	11.3082	0.0156942	11.3509	0.0040309					11.4241	0.090335	11.4239	0.0313166	11.465	0.0109982
			11.3084	0.0989024	11.3167	0.015983	11.3597	0.00408169					11.4326	0.0898665	11.4325	0.0316306	11.4737	0.0112783
			11.3169	0.0981827	11.3253	0.0162528	11.3685	0.00413394					11.4412	0.0894011	11.441	0.0319245	11.4825	0.0115651
			11.3254	0.0974562	11.3338	0.0165049	11.3772	0.00417582					11.4497	0.0889746	11.4495	0.0321995	11.4913	0.0118732
			11.334	0.0966564	11.3423	0.0167406	11.386	0.00421217					11.4582	0.0885898	11.4581	0.0324568	11.5001	0.0122102
			11.3425	0.0961479	11.3509	0.0169613	11.3948	0.00425212					11.4668	0.0882049	11.4666	0.0326978	11.5088	0.0125705
			11.351	0.0957694	11.3594	0.0171682	11.4036	0.00429441					11.4753	0.0878459	11.4751	0.0329233	11.5176	0.0129688
			11.3596	0.095419	11.3679	0.0173624	11.4123	0.00433722					11.4838	0.0874744	11.4837	0.0331345	11.5264	0.0133864
			11.3681	0.0950842	11.3765	0.0175449	11.4211	0.00437942					11.4924	0.0868353	11.4922	0.0333323	11.5351	0.0138335
			11.3766	0.0947248	11.385	0.0177166	11.4299	0.00442368					11.5009	0.0861959	11.5007	0.0335177	11.5439	0.0143048
			11.3852	0.0943147	11.3935	0.0178782	11.4387	0.00446627					11.5094	0.0856055	11.5093	0.0336915	11.5527	0.0147964
			11.3937	0.0938891	11.4021	0.0180302	11.4474	0.00450837					11.518	0.0850221	11.5178	0.0338547	11.5615	0.0153129
			11.4022	0.0932419	11.4106	0.0181732	11.4562	0.00455127					11.5265	0.0847792	11.5263	0.0340084	11.5702	0.0158414
			11.4108	0.0924544	11.4191	0.0183075	11.465	0.00459097					11.535	0.0846886	11.5349	0.034154	11.579	0.0163892
			11.4193	0.0917333	11.4277	0.0184335	11.4737	0.00463031					11.5436	0.0846381	11.5434	0.0342935	11.5878	0.0169889
			11.4278	0.0910701	11.4362	0.0185515	11.4825	0.00466307					11.5521	0.084613	11.5519	0.0344301	11.5965	0.0176382
			11.4364	0.0904532	11.4447	0.0186619	11.4913	0.00469575					11.5606	0.0846889	11.5605	0.0345687	11.6053	0.0183252
			11.4449	0.0899042	11.4533	0.0187648	11.5001	0.00473452					11.5692	0.0847406	11.569	0.0347169	11.6141	0.0190537
			11.4534	0.0893948	11.4618	0.0188608	11.5088	0.00477032					11.5777	0.0847481	11.5775	0.0348856	11.6229	0.0198185
			11.462	0.0889166	11.4703	0.0189502	11.5176	0.00480306					11.5862	0.0841487	11.5861	0.03509	11.6316	0.0206199
			11.4705	0.0883861	11.4789	0.0190332	11.5264	0.00483902					11.5948	0.0836209	11.5946	0.035349	11.6404	0.021433
			11.479	0.087866	11.4874	0.0191104	11.5351	0.00487986					11.6033	0.0832236	11.6031	0.0356851	11.6492	0.0222596
			11.4876	0.0873677	11.4959	0.0191819	11.5439	0.00491966					11.6118	0.0829327	11.6117	0.0361227	11.658	0.0230864
			11.4961	0.0868604	11.5045	0.0192482	11.5527	0.00495543					11.6204	0.0826911	11.6202	0.0366848	11.6667	0.0239325
			11.5046	0.0863499	11.513	0.0193094	11.5615	0.00498454					11.6289	0.082886	11.6287	0.0373903	11.6755	0.0248297
			11.5132	0.0859041	11.5215	0.0193658	11.5702	0.00501374					11.6374	0.0833535	11.6373	0.0382502	11.6843	0.0257706
			11.5217	0.0855112	11.5301	0.0194177	11.579	0.0050465					11.646	0.0838721	11.6458	0.0392654	11.693	0.026757
			11.5302	0.08509	11.5386	0.0194653	11.5878	0.00507819					11.6545	0.0842907	11.6543	0.0404256	11.7018	0.027769
			11.5388	0.0846309	11.5471	0.019509	11.5965	0.00510747					11.663	0.0845992	11.6629	0.0417101	11.7106	0.0287963
			11.5473	0.0841103	11.5557	0.019549	11.6053	0.00513408					11.6716	0.084857	11.6714	0.0430898	11.7194	0.029854
			11.5558	0.0836222	11.5642	0.0195858	11.6141	0.00515953					11.6801	0.0850777	11.6799	0.0445316	11.7281	0.0309203
			11.5644	0.0831792	11.5727	0.0196196	11.6229	0.00518891					11.6886	0.0851782	11.6885	0.0460016	11.7369	0.031967
			11.5729	0.0827815	11.5813	0.0196509	11.6316	0.00521562					11.6972	0.0852914	11.697	0.0474688	11.7457	0.0329764
			11.5814	0.0824249	11.5898	0.01968	11.6404	0.00523724					11.7057	0.0855329	11.7055	0.0489075	11.7544	0.0339696
			11.59	0.081846	11.5983	0.0197074	11.6492	0.00525647					11.7142	0.0857095	11.7141	0.0502983	11.7632	0.0350031
			11.5985	0.0811776	11.6069	0.0197332	11.658	0.0052769					11.7228	0.0857939	11.7226	0.0516281	11.772	0.0360698
			11.607	0.0805595	11.6154	0.0197577	11.6667	0.00530044					11.7313	0.0858524	11.7311	0.0528893	11.7808	0.0371324
			11.6156	0.0800046	11.6239	0.0197811	11.6755	0.00532248					11.7398	0.0864379	11.7397	0.0540786	11.7895	0.0381789
			11.6241	0.0795534	11.6325	0.0198033	11.6843	0.00534178					11.7484	0.0871219	11.7482	0.055196	11.7983	0.0392287
			11.6326	0.0791531	11.641	0.0198245	11.693	0.00536026					11.7569	0.0877252	11.7567	0.0562433	11.8071	0.0402676
			11.6412	0.0787894	11.6495	0.0198446	11.7018	0.00537794					11.7654	0.0882411	11.7653	0.0572236	11.8158	0.0412662
			11.6497	0.0783533	11.6581	0.0198634	11.7106	0.00540602					11.774	0.088701	11.7738	0.0581405	11.8246	0.0422196
			11.6582	0.0777746	11.6666	0.0198811	11.7194	0.00543541					11.7825	0.0891285	11.7823	0.0589979	11.8334	0.0431026
			11.6668	0.0772746	11.6751	0.0198976	11.7281	0.00545181					11.791	0.0894829	11.7909	0.0597994	11.8422	0.0439335
			11.6753	0.0768559	11.6837	0.0199129	11.7369	0.00547002					11.7996	0.0897641	11.7994	0.0605486	11.8509	0.044756
			11.6838	0.0765053	11.6922	0.019927	11.7457	0.00548842					11.8081	0.0904301	11.8079	0.0612488	11.8597	0.0455059
			11.6924	0.0761612	11.7007	0.01994	11.7544	0.00550774					11.8166	0.0911707	11.8165	0.0619031	11.8685	0.0459514
			11.7009	0.0758132	11.7093	0.019952	11.7632	0.00553269					11.8252	0.0918782	11.825	0.0625144	11.8773	0.0464036
			11.7094	0.0754253	11.7178	0.0199631	11.772	0.00555255					11.8337	0.0924849	11.8335	0.0630854	11.886	0.0470769
			11.718	0.0750088	11.7263	0.0199733	11.7808	0.00556565					11.8422	0.0929904	11.8421	0.0636187	11.8948	0.047711
			11.7265	0.0745992	11.7349	0.0199827	11.7895	0.00558107					11.8508	0.0932669	11.8506	0.0641167	11.9036	0.0482858
			11.735	0.0741569	11.7434	0.0199914	11.7983	0.0055996					11.8593	0.0934268	11.8591	0.0645817	11.9123	0.0487875
			11.7436	0.0736776	11.7519	0.0199995	11.8071	0.00561161					11.8678	0.0937085	11.8677	0.0650161	11.9211	0.0492146
			11.7521	0.0731337	11.7605	0.0200069	11.8158	0.00562291					11.8764	0.0939937	11.8762	0.0654218	11.9299	0.0495803
			11.7606	0.0725995	11.769	0.0200138	11.8246	0.00563641					11.8849	0.0942505	11.8847	0.065801	11.9387	0.0499111
			11.7692	0.0720866	11.7775	0.0200203	11.8334	0.00564114					11.8934	0.0944789	11.8933	0.0661554	11.9474	0.0501981
			11.7777	0.0716378	11.7861	0.0200264	11.8422	0.00565152					11.902	0.0946819	11.9018	0.0664867	11.9562	0.0504268
			11.7862	0.0712115	11.7946	0.0200322	11.8509	0.0056601					11.9105	0.0948605	11.9103	0.0667967	11.965	0.0505985
			11.7948	0.0707979	11.8031	0.0200378	11.8597	0.00566467					11.919	0.0948427	11.9189	0.0670866	11.9737	0.0507133
			11.8033	0.0703352	11.8117	0.0200432	11.8685	0.00567424					11.9276	0.0947096	11.9274	0.067358	11.9825	0.0507178
			11.8118	0.0698653	11.8202	0.0200484	11.8773	0.00567776					11.9361	0.0944894	11.9359	0.067612	11.9913	0.0507107
			11.8204	0.0693969	11.8287	0.0200534	11.886	0.00568531					11.9446	0.0940681	11.9445	0.0678499	12.0001	0.0507035
			11.8289	0.068886	11.8373	0.0200582	11.8948	0.00569534					11.9532	0.0935838	11.953	0.0680728	12.0088	0.0505882
			11.8374	0.0685589	11.8458	0.0200628	11.9036	0.00569781					11.9617	0.0933499	11.9615	0.0682817	12.0176	0.0504332
			11.846	0.0683333	11.8543	0.0200672	11.9123	0.00569908					11.9702	0.0931308	11.9701	0.0684778	12.0264	0.0502358
			11.8545	0.0681336	11.8629	0.0200712	11.9211	0.00570035					11.9788	0.0928799	11.9786	0.0686618	12.0351	0.049978
			11.863	0.0679486	11.8714	0.0200748	11.9299	0.00570094					11.9873	0.092455	11.9871	0.0688347	12.0439	0.049668
			11.8716	0.0676588	11.8799	0.020078	11.9387	0.00571042					11.9958	0.0919441	11.9957	0.0689971	12.0527	0.0493236
			11.8801	0.0673705	11.8885	0.0200807	11.9474	0.00571117					12.0044	0.0917835	12.0042	0.0691497	12.0615	0.0489322
			11.8886	0.0670939	11.897	0.0200829	11.9562	0.00571192					12.0129	0.0916281	12.0127	0.0692932	12.0702	0.0484993
			11.8972	0.066813	11.9055	0.0200845	11.965	0.00571256					12.0214	0.0914109	12.0213	0.0694282	12.079	0.0480299
			11.9057	0.0665259	11.9141	0.0200856	11.9737	0.0057198					12.03	0.091043	12.0298	0.069555	12.0878	0.0475337
			11.9142	0.0660433	11.9226	0.0200861	11.9825	0.005719					12.0385	0.0904493	12.0383	0.0696744	12.0966	0.0470357
			11.9228	0.0655545	11.9311	0.0200862	11.9913	0.0057182					12.047	0.0900414	12.0469	0.0697868	12.1053	0.0465344
			11.9313	0.0650953	11.9397	0.0200859	12.0001	0.00571375					12.0556	0.0895719	12.0554	0.0698927	12.1141	0.0460537
			11.9398	0.0646281	11.9482	0.0200852	12.0088	0.00570853					12.0641	0.0889951	12.0639	0.0699925	12.1229	0.045664
			11.9484	0.0643047	11.9567	0.0200844	12.0176	0.00570912					12.0726	0.0881782	12.0725	0.0700865	12.1316	0.0453168
			11.9569	0.0640676	11.9653	0.0200832	12.0264	0.00570845					12.0812	0.0873954	12.081	0.0701747	12.1404	0.0448224
			11.9654	0.0638297	11.9738	0.0200818	12.0351	0.00570778					12.0897	0.0866411	12.0895	0.0702576	12.1492	0.0441835
			11.974	0.0635794	11.9823	0.0200801	12.0439	0.00569682					12.0982	0.0859036	12.0981	0.0703353	12.158	0.0435129
			11.9825	0.0632689	11.9909	0.0200782	12.0527	0.00568731					12.1068	0.0852137	12.1066	0.0704078	12.1667	0.0428329
			11.991	0.0628959	11.9994	0.020076	12.0615	0.00568383					12.1153	0.084351	12.1151	0.0704745	12.1755	0.0421682
			11.9996	0.0625156	12.0079	0.0200737	12.0702	0.00567751					12.1238	0.0835843	12.1237	0.0705347	12.1843	0.041535
			12.0081	0.0621634	12.0165	0.0200713	12.079	0.00566889					12.1324	0.0829131	12.1322	0.0705871	12.193	0.0409206
			12.0166	0.0618407	12.025	0.0200688	12.0878	0.00566204					12.1409	0.0822618	12.1407	0.0706291	12.2018	0.0402788
			12.0252	0.0615192	12.0335	0.0200664	12.0966	0.00565139					12.1494	0.0816179	12.1493	0.0706564	12.2106	0.0396058
			12.0337	0.0612163	12.0421	0.0200641	12.1053	0.0056448					12.158	0.0810102	12.1578	0.0706621	12.2194	0.0389254
			12.0422	0.0609337	12.0506	0.020062	12.1141	0.0056426					12.1665	0.0803737	12.1663	0.0706365	12.2281	0.0382531
			12.0508	0.0606543	12.0591	0.02006	12.1229	0.00563557					12.175	0.0796998	12.1749	0.0705666	12.2369	0.0375992
			12.0593	0.0603201	12.0677	0.0200583	12.1316	0.00562518					12.1836	0.0787696	12.1834	0.0704354	12.2457	0.0369295
			12.0678	0.0599272	12.0762	0.0200567	12.1404	0.00561383					12.1921	0.0778405	12.1919	0.0702226	12.2544	0.0362645
			12.0764	0.0596149	12.0847	0.0200553	12.1492	0.00561045					12.2006	0.0769938	12.2005	0.0699062	12.2632	0.0356418
			12.0849	0.0593407	12.0933	0.0200538	12.158	0.00560975					12.2092	0.0763956	12.209	0.0694649	12.272	0.0350645
			12.0934	0.0590906	12.1018	0.0200522	12.1667	0.00560312					12.2177	0.0758682	12.2175	0.0688809	12.2808	0.0345295
			12.102	0.0588432	12.1103	0.0200506	12.1755	0.00559564					12.2262	0.0753727	12.2261	0.0681432	12.2895	0.0339755
			12.1105	0.058614	12.1189	0.0200492	12.1843	0.00559297					12.2348	0.0748842	12.2346	0.0672496	12.2983	0.0333993
			12.119	0.0584046	12.1274	0.0200479	12.193	0.00559617					12.2433	0.0740948	12.2431	0.0662083	12.3071	0.0328363
			12.1276	0.0581923	12.1359	0.0200468	12.2018	0.00559938					12.2518	0.0730337	12.2517	0.0650373	12.3159	0.0323008
			12.1361	0.0579652	12.1445	0.0200458	12.2106	0.00560181					12.2604	0.0720085	12.2602	0.0637629	12.3246	0.0317878
			12.1446	0.0576743	12.153	0.0200449	12.2194	0.00560812					12.2689	0.0711372	12.2687	0.0624159	12.3334	0.0312777
			12.1532	0.0574354	12.1615	0.0200443	12.2281	0.00561787					12.2774	0.0703231	12.2773	0.0610291	12.3422	0.0307817
			12.1617	0.0572399	12.1701	0.020044	12.2369	0.00563137					12.2859	0.0695436	12.2858	0.059633	12.3509	0.030322
			12.1702	0.0570135	12.1786	0.0200441	12.2457	0.00564482					12.2945	0.0687343	12.2943	0.0582539	12.3597	0.0299129
			12.1788	0.0567479	12.1871	0.0200446	12.2544	0.00565556					12.303	0.0679153	12.3029	0.0569124	12.3685	0.029528
			12.1873	0.056362	12.1957	0.0200456	12.2632	0.00567183					12.3115	0.0673289	12.3114	0.0556232	12.3773	0.0291549
			12.1958	0.055974	12.2042	0.020047	12.272	0.00568747					12.3201	0.0671352	12.3199	0.0543953	12.386	0.0287815
			12.2044	0.055731	12.2127	0.0200489	12.2808	0.00571107					12.3286	0.067003	12.3285	0.0532331	12.3948	0.0284062
			12.2129	0.0556001	12.2213	0.0200513	12.2895	0.00574056					12.3371	0.0668711	12.337	0.052138	12.4036	0.028066
			12.2214	0.0554993	12.2298	0.020054	12.2983	0.0057599					12.3457	0.0667135	12.3455	0.0511089	12.4123	0.027752
			12.23	0.0554144	12.2383	0.0200571	12.3071	0.00578473					12.3542	0.0663573	12.3541	0.0501436	12.4211	0.0274421
			12.2385	0.0553631	12.2469	0.0200606	12.3159	0.00581493					12.3627	0.065742	12.3626	0.0492392	12.4299	0.0271555
			12.247	0.0552952	12.2554	0.0200645	12.3246	0.00584999					12.3713	0.0648778	12.3711	0.0483922	12.4387	0.0269015
			12.2556	0.0552035	12.2639	0.0200685	12.3334	0.00588884					12.3798	0.0638611	12.3797	0.0475995	12.4474	0.0266872
			12.2641	0.0547744	12.2725	0.0200728	12.3422	0.00592439					12.3883	0.0628589	12.3882	0.0468579	12.4562	0.0265128
			12.2726	0.0543046	12.281	0.0200772	12.3509	0.00596179					12.3969	0.0621904	12.3967	0.0461643	12.465	0.0263402
			12.2811	0.0540137	12.2895	0.0200815	12.3597	0.00600683					12.4054	0.0616721	12.4053	0.0455158	12.4737	0.0261679
			12.2897	0.0538094	12.2981	0.0200855	12.3685	0.0060579					12.4139	0.0612531	12.4138	0.0449098	12.4825	0.0260239
			12.2982	0.0535824	12.3066	0.0200893	12.3773	0.00611147					12.4225	0.0610184	12.4223	0.0443436	12.4913	0.0259108
			12.3067	0.0533205	12.3151	0.0200925	12.386	0.00617472					12.431	0.0608516	12.4309	0.0438149	12.5001	0.0258206
			12.3153	0.0530504	12.3237	0.0200951	12.3948	0.00623652					12.4395	0.0605531	12.4394	0.0433212	12.5088	0.0257481
			12.3238	0.0528818	12.3322	0.020097	12.4036	0.0063025					12.4481	0.0601067	12.4479	0.0428605	12.5176	0.025693
			12.3323	0.0527586	12.3407	0.020098	12.4123	0.00638572					12.4566	0.0596063	12.4565	0.0424305	12.5264	0.0256604
			12.3409	0.0526649	12.3493	0.0200982	12.4211	0.00647029					12.4651	0.0590163	12.465	0.0420295	12.5352	0.0256613
			12.3494	0.052536	12.3578	0.0200976	12.4299	0.00655794					12.4737	0.0584174	12.4735	0.0416553	12.5439	0.0256971
			12.3579	0.0523646	12.3663	0.0200961	12.4387	0.00664919					12.4822	0.0578249	12.4821	0.0413064	12.5527	0.025742
			12.3665	0.0520931	12.3749	0.020094	12.4474	0.00674355					12.4907	0.0573239	12.4906	0.0409809	12.5615	0.0257974
			12.375	0.0518116	12.3834	0.0200912	12.4562	0.00684652					12.4993	0.056844	12.4991	0.0406771	12.5702	0.0258792
			12.3835	0.0515548	12.3919	0.0200879	12.465	0.00695514					12.5078	0.0563698	12.5077	0.0403934	12.579	0.025997
			12.3921	0.0513233	12.4005	0.0200843	12.4737	0.00707619					12.5163	0.0559124	12.5162	0.0401284	12.5878	0.0261437
			12.4006	0.051025	12.409	0.0200805	12.4825	0.00719899					12.5249	0.0554959	12.5247	0.0398807	12.5966	0.0262946
			12.4091	0.0508987	12.4175	0.0200765	12.4913	0.00732756					12.5334	0.0551204	12.5333	0.0396495	12.6053	0.0264643
			12.4177	0.0508422	12.4261	0.0200724	12.5001	0.00747578					12.5419	0.0547456	12.5418	0.039434	12.6141	0.0266603
			12.4262	0.0508261	12.4346	0.0200685	12.5088	0.00762654					12.5505	0.054426	12.5503	0.0392347	12.6229	0.0268799
			12.4347	0.050823	12.4431	0.0200646	12.5176	0.00778413					12.559	0.0541483	12.5589	0.0390529	12.6316	0.0271303
			12.4433	0.0507978	12.4517	0.0200609	12.5264	0.00794398					12.5675	0.0537865	12.5674	0.0388921	12.6404	0.0274135
			12.4518	0.0507477	12.4602	0.0200573	12.5352	0.00810092					12.5761	0.0533289	12.5759	0.0387581	12.6492	0.0277245
			12.4603	0.050598	12.4687	0.0200539	12.5439	0.00826472					12.5846	0.0530865	12.5845	0.0386601	12.658	0.0280676
			12.4689	0.0504797	12.4773	0.0200508	12.5527	0.00844276					12.5931	0.0529076	12.593	0.0386112	12.6667	0.0284655
			12.4774	0.0504129	12.4858	0.0200479	12.5615	0.00863413					12.6017	0.0527265	12.6015	0.0386288	12.6755	0.0289252
			12.4859	0.0503722	12.4943	0.0200453	12.5702	0.00882846					12.6102	0.0525388	12.6101	0.0387334	12.6843	0.0294312
			12.4945	0.0503084	12.5029	0.020043	12.579	0.00902672					12.6187	0.0526651	12.6186	0.0389478	12.693	0.0299848
			12.503	0.0502164	12.5114	0.0200409	12.5878	0.00923724					12.6273	0.0527762	12.6271	0.0392937	12.7018	0.0306188
			12.5115	0.0501019	12.5199	0.0200392	12.5966	0.00945855					12.6358	0.0528119	12.6357	0.039789	12.7106	0.0313199
			12.5201	0.0499679	12.5285	0.0200377	12.6053	0.00967719					12.6443	0.0527059	12.6442	0.0404455	12.7194	0.032107
			12.5286	0.0497833	12.537	0.0200366	12.6141	0.00989283					12.6529	0.0525557	12.6527	0.0412652	12.7281	0.0330641
			12.5371	0.0497126	12.5455	0.0200356	12.6229	0.010108					12.6614	0.0524519	12.6613	0.0422398	12.7369	0.0341968
			12.5457	0.0496644	12.5541	0.020035	12.6316	0.0103261					12.6699	0.0523491	12.6698	0.0433511	12.7457	0.0355245
			12.5542	0.0496173	12.5626	0.0200346	12.6404	0.0105528					12.6785	0.0522382	12.6783	0.0445738	12.7545	0.037091
			12.5627	0.049494	12.5711	0.0200347	12.6492	0.010785					12.687	0.0520541	12.6869	0.045879	12.7632	0.0389489
			12.5713	0.0494672	12.5797	0.0200353	12.658	0.0110262					12.6955	0.0518151	12.6954	0.0472386	12.772	0.0411302
			12.5798	0.0495288	12.5882	0.0200371	12.6667	0.0112705					12.7041	0.0518602	12.7039	0.04863	12.7808	0.0436554
			12.5883	0.049579	12.5967	0.020041	12.6755	0.011513					12.7126	0.0520178	12.7125	0.0500395	12.7895	0.0462327
			12.5969	0.0496043	12.6053	0.0200487	12.6843	0.0117602					12.7211	0.0522413	12.721	0.0514648	12.7983	0.0491672
			12.6054	0.0496016	12.6138	0.0200629	12.693	0.012002					12.7297	0.0525922	12.7295	0.0529162	12.8071	0.0529167
			12.6139	0.0496202	12.6223	0.0200878	12.7018	0.0122366					12.7382	0.0534856	12.7381	0.0544168	12.8159	0.0574069
			12.6225	0.0496663	12.6309	0.020129	12.7106	0.0124655					12.7467	0.0544431	12.7466	0.0560014	12.8246	0.0626913
			12.631	0.0497172	12.6394	0.0201943	12.7194	0.0126846					12.7553	0.0553719	12.7551	0.0577142	12.8334	0.0688197
			12.6395	0.0498343	12.6479	0.0202931	12.7281	0.0129029					12.7638	0.0563602	12.7637	0.059606	12.8422	0.0758377
			12.6481	0.0500187	12.6565	0.0204362	12.7369	0.013123					12.7723	0.0573238	12.7722	0.0617317	12.8509	0.0838704
			12.6566	0.0502045	12.665	0.0206348	12.7457	0.0133437					12.7809	0.0582489	12.7807	0.0641475	12.8597	0.0930377
			12.6651	0.0503615	12.6735	0.0208995	12.7545	0.0135678					12.7894	0.0594549	12.7893	0.0669091	12.8685	0.103253
			12.6737	0.0504894	12.6821	0.0212387	12.7632	0.0137845					12.7979	0.0614281	12.7978	0.0700706	12.8773	0.114454
			12.6822	0.0505788	12.6906	0.0216574	12.772	0.0139961					12.8065	0.0633675	12.8063	0.0736844	12.886	0.126428
			12.6907	0.0506788	12.6991	0.0221562	12.7808	0.014203					12.815	0.0655009	12.8149	0.077802	12.8948	0.139536
			12.6993	0.0507963	12.7077	0.0227307	12.7895	0.0143973					12.8235	0.0681376	12.8234	0.0824745	12.9036	0.154637
			12.7078	0.0509425	12.7162	0.023372	12.7983	0.0145765					12.8321	0.0708481	12.8319	0.087753	12.9123	0.171538
			12.7163	0.051106	12.7247	0.0240673	12.8071	0.0147442					12.8406	0.0738765	12.8405	0.0936893	12.9211	0.189853
			12.7249	0.0512542	12.7333	0.0248012	12.8159	0.0149169					12.8491	0.0773584	12.849	0.100335	12.9299	0.209552
			12.7334	0.0513837	12.7418	0.0255577	12.8246	0.0150903					12.8577	0.0810626	12.8575	0.107742	12.9387	0.230761
			12.7419	0.0514513	12.7503	0.0263213	12.8334	0.015251					12.8662	0.0852614	12.8661	0.11596	12.9474	0.253638
			12.7505	0.0515972	12.7589	0.027078	12.8422	0.0154106					12.8747	0.0900115	12.8746	0.125036	12.9562	0.277962
			12.759	0.0517588	12.7674	0.0278166	12.8509	0.0155678					12.8833	0.0954283	12.8831	0.135015	12.965	0.302987
			12.7675	0.0518982	12.7759	0.0285289	12.8597	0.0157146					12.8918	0.101577	12.8917	0.145934	12.9738	0.327955
			12.7761	0.052014	12.7845	0.029209	12.8685	0.0158507					12.9003	0.108265	12.9002	0.15783	12.9825	0.353521
			12.7846	0.0520808	12.793	0.029854	12.8773	0.0159768					12.9089	0.115528	12.9087	0.170729	12.9913	0.380625
			12.7931	0.0520988	12.8015	0.0304623	12.886	0.0160924					12.9174	0.123595	12.9173	0.184654	13.0001	0.409027
			12.8017	0.0520261	12.8101	0.0310343	12.8948	0.0162038					12.9259	0.132454	12.9258	0.19962	13.0088	0.438264
			12.8102	0.051976	12.8186	0.0315707	12.9036	0.0163157					12.9345	0.142181	12.9343	0.215632	13.0176	0.467794
			12.8187	0.0519467	12.8271	0.0320732	12.9123	0.0164209					12.943	0.153045	12.9429	0.232687	13.0264	0.497544
			12.8273	0.0519183	12.8357	0.0325436	12.9211	0.016521					12.9515	0.163882	12.9514	0.25077	13.0352	0.527727
			12.8358	0.0518881	12.8442	0.0329838	12.9299	0.0166158					12.9601	0.174671	12.9599	0.269858	13.0439	0.557326
			12.8443	0.051793	12.8527	0.0333955	12.9387	0.0167098					12.9686	0.18656	12.9685	0.289914	13.0527	0.585735
			12.8529	0.0516636	12.8613	0.0337806	12.9474	0.0168038					12.9771	0.199017	12.977	0.310887	13.0615	0.612222
			12.8614	0.0516472	12.8698	0.0341407	12.9562	0.0168928					12.9857	0.212116	12.9855	0.332718	13.0702	0.637712
			12.8699	0.0516651	12.8783	0.0344774	12.965	0.0169729					12.9942	0.22536	12.9941	0.355333	13.079	0.663796
			12.8785	0.0516667	12.8869	0.034792	12.9738	0.0170519					13.0027	0.23861	13.0026	0.378648	13.0878	0.68995
			12.887	0.0516481	12.8954	0.0350861	12.9825	0.017132					13.0113	0.252404	13.0111	0.402568	13.0966	0.715846
			12.8955	0.0515881	12.9039	0.0353607	12.9913	0.0172128					13.0198	0.266453	13.0197	0.426991	13.1053	0.740554
			12.9041	0.0515063	12.9125	0.0356173	13.0001	0.0173026					13.0283	0.280729	13.0282	0.451805	13.1141	0.763978
			12.9126	0.051424	12.921	0.0358569	13.0088	0.0174					13.0369	0.295188	13.0367	0.476893	13.1229	0.786702
			12.9211	0.0513193	12.9295	0.0360807	13.0176	0.0175019					13.0454	0.309349	13.0453	0.502137	13.1316	0.807812
			12.9297	0.0511903	12.9381	0.0362898	13.0264	0.0176156					13.0539	0.323072	13.0538	0.527414	13.1404	0.827069
			12.9382	0.0510183	12.9466	0.0364851	13.0352	0.0177445					13.0625	0.336921	13.0623	0.552608	13.1492	0.844632
			12.9467	0.0509087	12.9551	0.0366676	13.0439	0.0178813					13.071	0.350939	13.0709	0.577602	13.158	0.860733
			12.9553	0.0509115	12.9637	0.0368383	13.0527	0.0180305					13.0795	0.365264	13.0794	0.602287	13.1667	0.876239
			12.9638	0.0509531	12.9722	0.0369979	13.0615	0.0182006					13.0881	0.379332	13.0879	0.626565	13.1755	0.8913
			12.9723	0.0509864	12.9807	0.0371472	13.0702	0.0183914					13.0966	0.392782	13.0965	0.650343	13.1843	0.90529
			12.9809	0.0510069	12.9893	0.037287	13.079	0.0186069					13.1051	0.405625	13.105	0.673542	13.1931	0.917887
			12.9894	0.0510018	12.9978	0.0374179	13.0878	0.0188555					13.1137	0.417402	13.1135	0.696094	13.2018	0.929492
			12.9979	0.0509714	13.0063	0.0375407	13.0966	0.0191476					13.1222	0.428569	13.1221	0.717946	13.2106	0.94029
			13.0065	0.0508824	13.0149	0.0376559	13.1053	0.0194826					13.1307	0.439461	13.1306	0.739055	13.2194	0.949893
			13.015	0.0507102	13.0234	0.0377641	13.1141	0.0198594					13.1393	0.449759	13.1391	0.75939	13.2281	0.958208
			13.0235	0.05057	13.0319	0.0378659	13.1229	0.0202899					13.1478	0.45953	13.1477	0.778928	13.2369	0.965193
			13.0321	0.0504547	13.0405	0.0379618	13.1316	0.0207788					13.1563	0.469369	13.1562	0.797652	13.2457	0.971213
			13.0406	0.0504357	13.049	0.0380523	13.1404	0.0213235					13.1649	0.478583	13.1647	0.815547	13.2545	0.976895
			13.0491	0.0504516	13.0575	0.0381379	13.1492	0.021916					13.1734	0.487049	13.1733	0.832595	13.2632	0.982129
			13.0577	0.0504876	13.0661	0.0382192	13.158	0.0225671					13.1819	0.49536	13.1818	0.84878	13.272	0.986657
			13.0662	0.050653	13.0746	0.0382968	13.1667	0.0233218					13.1905	0.502911	13.1903	0.864079	13.2808	0.990377
			13.0747	0.0508887	13.0831	0.0383719	13.1755	0.0241886					13.199	0.509658	13.1989	0.878473	13.2895	0.993399
			13.0833	0.0511066	13.0917	0.0384462	13.1843	0.0251714					13.2075	0.51556	13.2074	0.891943	13.2983	0.995932
			13.0918	0.0512965	13.1002	0.0385225	13.1931	0.0262769					13.2161	0.520904	13.2159	0.904479	13.3071	0.997913
			13.1003	0.0513928	13.1087	0.0386052	13.2018	0.0275011					13.2246	0.5257	13.2245	0.916079	13.3159	0.999258
			13.1089	0.0514451	13.1173	0.0387006	13.2106	0.0288832					13.2331	0.530025	13.233	0.926756	13.3246	1
			13.1174	0.0515559	13.1258	0.0388175	13.2194	0.0304301					13.2417	0.534056	13.2415	0.936531	13.3334	0.999988
			13.1259	0.0516897	13.1343	0.0389672	13.2281	0.0321106					13.2502	0.537722	13.2501	0.945439	13.3422	0.999975
			13.1345	0.051816	13.1429	0.0391631	13.2369	0.0339039					13.2587	0.540971	13.2586	0.95352	13.3509	0.999829
			13.143	0.0519322	13.1514	0.0394199	13.2457	0.0358316					13.2673	0.543835	13.2671	0.960818	13.3597	0.998993
			13.1515	0.0521872	13.1599	0.0397529	13.2545	0.0380006					13.2758	0.546073	13.2757	0.967378	13.3685	0.997749
			13.1601	0.0525878	13.1685	0.0401762	13.2632	0.0403415					13.2843	0.547931	13.2842	0.973238	13.3773	0.996128
			13.1686	0.0530633	13.177	0.040702	13.272	0.0428775					13.2929	0.549489	13.2927	0.978433	13.386	0.994171
			13.1771	0.053685	13.1855	0.0413398	13.2808	0.0458176					13.3014	0.550672	13.3013	0.982996	13.3948	0.991948
			13.1857	0.0543169	13.1941	0.0420964	13.2895	0.0491315					13.3099	0.551502	13.3098	0.986953	13.4036	0.989481
			13.1942	0.0549699	13.2026	0.0429768	13.2983	0.0527994					13.3185	0.551841	13.3183	0.990331	13.4124	0.98683
			13.2027	0.0556585	13.2111	0.0439853	13.3071	0.0567925					13.327	0.552021	13.3269	0.993158	13.4211	0.983948
			13.2113	0.0563762	13.2197	0.0451267	13.3159	0.0610687					13.3355	0.551831	13.3354	0.99546	13.4299	0.980707
			13.2198	0.0573675	13.2282	0.0464071	13.3246	0.0655728					13.3441	0.551469	13.3439	0.997263	13.4387	0.97714
			13.2283	0.0584254	13.2367	0.0478345	13.3334	0.0703225					13.3526	0.550861	13.3525	0.998595	13.4474	0.973279
			13.2369	0.05949	13.2453	0.0494188	13.3422	0.0755899					13.3611	0.549932	13.361	0.99948	13.4562	0.969195
			13.2454	0.0609344	13.2538	0.0511713	13.3509	0.0814565					13.3697	0.548818	13.3695	0.99994	13.465	0.964876
			13.2539	0.0624055	13.2623	0.0531046	13.3597	0.0879085					13.3782	0.547647	13.3781	1	13.4738	0.960257
			13.2625	0.0638697	13.2709	0.0552321	13.3685	0.0948965					13.3867	0.54605	13.3866	0.999679	13.4825	0.955509
			13.271	0.0655798	13.2794	0.0575679	13.3773	0.102428					13.3953	0.544188	13.3951	0.998998	13.4913	0.950716
			13.2795	0.0675872	13.2879	0.0601267	13.386	0.110812					13.4038	0.542021	13.4037	0.997975	13.5001	0.945954
			13.2881	0.0696947	13.2965	0.062924	13.3948	0.119804					13.4123	0.539852	13.4122	0.996628	13.5088	0.941075
			13.2966	0.071924	13.305	0.0659759	13.4036	0.129005					13.4209	0.537444	13.4207	0.994971	13.5176	0.935783
			13.3051	0.0742812	13.3135	0.0692992	13.4124	0.138428					13.4294	0.534968	13.4293	0.99302	13.5264	0.930057
			13.3137	0.0769596	13.3221	0.0729115	13.4211	0.148223					13.4379	0.532401	13.4378	0.990787	13.5352	0.923977
			13.3222	0.0796875	13.3306	0.0768306	13.4299	0.158835					13.4465	0.529935	13.4463	0.988283	13.5439	0.917831
			13.3307	0.0826227	13.3391	0.081075	13.4387	0.170404					13.455	0.527582	13.4549	0.985518	13.5527	0.911563
			13.3393	0.0859371	13.3477	0.0856633	13.4474	0.183036					13.4635	0.52533	13.4634	0.9825	13.5615	0.905053
			13.3478	0.0896162	13.3562	0.0906141	13.4562	0.196429					13.4721	0.52266	13.4719	0.979238	13.5702	0.898507
			13.3563	0.0937711	13.3647	0.0959459	13.465	0.210296					13.4806	0.519561	13.4805	0.975739	13.579	0.891878
			13.3649	0.0982036	13.3733	0.101677	13.4738	0.224983					13.4891	0.516334	13.489	0.972011	13.5878	0.885333
			13.3734	0.102841	13.3818	0.107825	13.4825	0.240333					13.4977	0.512907	13.4975	0.968061	13.5966	0.878806
			13.3819	0.107891	13.3903	0.114407	13.4913	0.255934					13.5062	0.509357	13.5061	0.963897	13.6053	0.871888
			13.3905	0.113362	13.3989	0.12144	13.5001	0.271571					13.5147	0.505463	13.5146	0.959526	13.6141	0.864635
			13.399	0.118973	13.4074	0.12894	13.5088	0.287303					13.5233	0.501504	13.5231	0.954958	13.6229	0.857158
			13.4075	0.124921	13.4159	0.136922	13.5176	0.304064					13.5318	0.497837	13.5317	0.950199	13.6317	0.849414
			13.4161	0.131454	13.4245	0.1454	13.5264	0.322054					13.5403	0.494004	13.5402	0.945259	13.6404	0.841493
			13.4246	0.138398	13.433	0.154388	13.5352	0.340755					13.5489	0.489867	13.5487	0.940143	13.6492	0.833189
			13.4331	0.145744	13.4415	0.163895	13.5439	0.359905					13.5574	0.48577	13.5573	0.934861	13.658	0.824807
			13.4417	0.15357	13.4501	0.173934	13.5527	0.379496					13.5659	0.48177	13.5658	0.929417	13.6667	0.816827
			13.4502	0.162135	13.4586	0.184513	13.5615	0.399803					13.5745	0.477841	13.5743	0.923817	13.6755	0.809168
			13.4587	0.171039	13.4671	0.195637	13.5702	0.420537					13.583	0.473605	13.5829	0.918066	13.6843	0.801497
			13.4673	0.179997	13.4757	0.207313	13.579	0.441368					13.5915	0.469557	13.5914	0.912168	13.6931	0.793325
			13.4758	0.189542	13.4842	0.219545	13.5878	0.462019					13.6001	0.465489	13.5999	0.906127	13.7018	0.78475
			13.4843	0.199602	13.4927	0.232333	13.5966	0.482271					13.6086	0.46116	13.6085	0.899946	13.7106	0.775844
			13.4929	0.210128	13.5013	0.245677	13.6053	0.503269					13.6171	0.456602	13.617	0.893631	13.7194	0.766935
			13.5014	0.220863	13.5098	0.259574	13.6141	0.525263					13.6257	0.451846	13.6255	0.887187	13.7281	0.757996
			13.5099	0.232021	13.5183	0.27402	13.6229	0.547885					13.6342	0.447202	13.6341	0.880619	13.7369	0.748811
			13.5185	0.243606	13.5269	0.289005	13.6317	0.570625					13.6427	0.442463	13.6426	0.873931	13.7457	0.739655
			13.527	0.255674	13.5354	0.304518	13.6404	0.592955					13.6513	0.437716	13.6511	0.867128	13.7545	0.730529
			13.5355	0.268024	13.5439	0.320542	13.6492	0.615504					13.6598	0.432711	13.6597	0.860213	13.7632	0.721613
			13.5441	0.280789	13.5525	0.33706	13.658	0.637842					13.6683	0.427823	13.6682	0.853187	13.772	0.712768
			13.5526	0.293563	13.561	0.354049	13.6667	0.659408					13.6769	0.422989	13.6767	0.84605	13.7808	0.703573
			13.5611	0.30679	13.5695	0.371484	13.6755	0.679835					13.6854	0.41818	13.6853	0.838801	13.7895	0.694093
			13.5697	0.320508	13.5781	0.38934	13.6843	0.699217					13.6939	0.413393	13.6938	0.83144	13.7983	0.684417
			13.5782	0.334581	13.5866	0.407588	13.6931	0.718874					13.7025	0.408779	13.7023	0.823965	13.8071	0.674761
			13.5867	0.348661	13.5951	0.4262	13.7018	0.738859					13.711	0.404231	13.7109	0.816377	13.8159	0.665021
			13.5953	0.362839	13.6037	0.445146	13.7106	0.758336					13.7195	0.399395	13.7194	0.80868	13.8246	0.655075
			13.6038	0.37723	13.6122	0.464392	13.7194	0.77725					13.7281	0.394473	13.7279	0.800875	13.8334	0.645258
			13.6123	0.391796	13.6207	0.483903	13.7281	0.795576					13.7366	0.389616	13.7365	0.792968	13.8422	0.635685
			13.6209	0.406496	13.6293	0.503639	13.7369	0.813773					13.7451	0.384547	13.745	0.784963	13.851	0.626487
			13.6294	0.421135	13.6378	0.523557	13.7457	0.831471					13.7537	0.37918	13.7535	0.776867	13.8597	0.617332
			13.6379	0.435549	13.6463	0.543608	13.7545	0.847859					13.7622	0.374211	13.7621	0.768684	13.8685	0.608064
			13.6465	0.450201	13.6549	0.563741	13.7632	0.862751					13.7707	0.369205	13.7706	0.760419	13.8773	0.598457
			13.655	0.465173	13.6634	0.583902	13.772	0.876376					13.7793	0.364225	13.7791	0.752078	13.886	0.588393
			13.6635	0.479463	13.6719	0.604038	13.7808	0.889741					13.7878	0.359169	13.7877	0.743665	13.8948	0.578444
			13.6721	0.493717	13.6805	0.624091	13.7895	0.903225					13.7963	0.354056	13.7962	0.735183	13.9036	0.568466
			13.6806	0.507679	13.689	0.644008	13.7983	0.91596					13.8049	0.348821	13.8047	0.726636	13.9124	0.55829
			13.6891	0.521843	13.6975	0.663734	13.8071	0.927492					13.8134	0.343714	13.8133	0.718025	13.9211	0.548274
			13.6977	0.535657	13.7061	0.683217	13.8159	0.938015					13.8219	0.339025	13.8218	0.709351	13.9299	0.538607
			13.7062	0.548856	13.7146	0.702407	13.8246	0.947967					13.8305	0.334265	13.8303	0.700614	13.9387	0.529399
			13.7147	0.561855	13.7231	0.721255	13.8334	0.957157					13.839	0.329332	13.8389	0.691815	13.9474	0.520266
			13.7233	0.574634	13.7317	0.739716	13.8422	0.965088					13.8475	0.324008	13.8474	0.682953	13.9562	0.510727
			13.7318	0.587271	13.7402	0.757745	13.851	0.971782					13.8561	0.318623	13.8559	0.674029	13.965	0.500931
			13.7403	0.599243	13.7487	0.775303	13.8597	0.977428					13.8646	0.313326	13.8645	0.665044	13.9738	0.4911
			13.7489	0.610818	13.7573	0.792351	13.8685	0.982618					13.8731	0.308073	13.873	0.656	13.9825	0.48143
			13.7574	0.621997	13.7658	0.808853	13.8773	0.987436					13.8817	0.302917	13.8815	0.646899	13.9913	0.47163
			13.7659	0.632423	13.7743	0.824778	13.886	0.99151					13.8902	0.298017	13.8901	0.637748	14.0001	0.461734
			13.7745	0.642302	13.7829	0.840094	13.8948	0.99471					13.8987	0.293381	13.8986	0.62855	14.0088	0.452158
			13.783	0.651602	13.7914	0.854774	13.9036	0.9971					13.9073	0.288834	13.9071	0.619314	14.0176	0.442885
			13.7915	0.660588	13.7999	0.868795	13.9124	0.998872					13.9158	0.283742	13.9157	0.610047	14.0264	0.434109
			13.8001	0.669106	13.8085	0.882135	13.9211	1					13.9243	0.278651	13.9242	0.600758	14.0352	0.425475
			13.8086	0.67692	13.817	0.894776	13.9299	0.99982					13.9329	0.273877	13.9327	0.591456	14.0439	0.416493
			13.8171	0.684129	13.8255	0.906704	13.9387	0.999639					13.9414	0.269239	13.9413	0.58215	14.0527	0.407365
			13.8257	0.690875	13.8341	0.917906	13.9474	0.999226					13.9499	0.264763	13.9498	0.572849	14.0615	0.398249
			13.8342	0.697062	13.8426	0.928376	13.9562	0.997867					13.9585	0.259869	13.9583	0.56356	14.0703	0.389318
			13.8427	0.702722	13.8511	0.938107	13.965	0.996007					13.967	0.254847	13.9669	0.554288	14.079	0.380441
			13.8513	0.707811	13.8597	0.947098	13.9738	0.993563					13.9755	0.249845	13.9754	0.54504	14.0878	0.371516
			13.8598	0.71234	13.8682	0.95535	13.9825	0.99055					13.9841	0.244906	13.9839	0.535819	14.0966	0.362693
			13.8683	0.716361	13.8767	0.962866	13.9913	0.987004					13.9926	0.240111	13.9925	0.526628	14.1053	0.354245
			13.8769	0.719887	13.8853	0.969652	14.0001	0.982973					14.0011	0.235282	14.001	0.517472	14.1141	0.346449
			13.8854	0.722739	13.8938	0.975716	14.0088	0.978583					14.0097	0.230654	14.0095	0.508352	14.1229	0.338839
			13.8939	0.725028	13.9023	0.981068	14.0176	0.973868					14.0182	0.226278	14.0181	0.499273	14.1317	0.330926
			13.9025	0.726968	13.9109	0.98572	14.0264	0.968922					14.0267	0.221857	14.0266	0.490237	14.1404	0.322773
			13.911	0.72857	13.9194	0.989686	14.0352	0.963791					14.0353	0.217337	14.0351	0.481247	14.1492	0.314664
			13.9195	0.729778	13.9279	0.99298	14.0439	0.958221					14.0438	0.213049	14.0437	0.472306	14.158	0.306889
			13.9281	0.730683	13.9365	0.995621	14.0527	0.952069					14.0523	0.209143	14.0522	0.463415	14.1667	0.299264
			13.9366	0.731046	13.945	0.997625	14.0615	0.945513					14.0609	0.205599	14.0607	0.454577	14.1755	0.291658
			13.9451	0.730862	13.9535	0.99901	14.0703	0.938736					14.0694	0.201715	14.0693	0.445793	14.1843	0.284153
			13.9537	0.730315	13.9621	0.999796	14.079	0.931639					14.0779	0.197616	14.0778	0.437069	14.1931	0.276991
			13.9622	0.729515	13.9706	1	14.0878	0.9242					14.0865	0.19327	14.0863	0.428406	14.2018	0.270369
			13.9707	0.728475	13.9791	0.999641	14.0966	0.91668					14.095	0.18899	14.0949	0.419812	14.2106	0.2636
			13.9793	0.726827	13.9877	0.998736	14.1053	0.909183					14.1035	0.184952	14.1034	0.411294	14.2194	0.256727
			13.9878	0.724751	13.9962	0.997304	14.1141	0.901717					14.1121	0.181098	14.1119	0.402857	14.2281	0.250136
			13.9963	0.722304	14.0047	0.995363	14.1229	0.894197					14.1206	0.177506	14.1205	0.39451	14.2369	0.243594
			14.0049	0.719551	14.0133	0.992934	14.1317	0.886307					14.1291	0.174165	14.129	0.386261	14.2457	0.237264
			14.0134	0.71645	14.0218	0.990036	14.1404	0.87811					14.1377	0.17004	14.1375	0.378115	14.2545	0.231069
			14.0219	0.713171	14.0303	0.986692	14.1492	0.869734					14.1462	0.166092	14.1461	0.370077	14.2632	0.224905
			14.0305	0.709764	14.0389	0.982926	14.158	0.861136					14.1547	0.1623	14.1546	0.36215	14.272	0.218985
			14.039	0.706086	14.0474	0.978762	14.1667	0.852392					14.1633	0.158275	14.1631	0.354336	14.2808	0.213238
			14.0475	0.701991	14.0559	0.974224	14.1755	0.843469					14.1718	0.15457	14.1717	0.346637	14.2896	0.207882
			14.0561	0.697722	14.0645	0.969335	14.1843	0.834479					14.1803	0.15115	14.1802	0.339053	14.2983	0.202861
			14.0646	0.693281	14.073	0.964119	14.1931	0.825454					14.1889	0.147681	14.1887	0.331585	14.3071	0.197727
			14.0731	0.688596	14.0815	0.958595	14.2018	0.816729					14.1974	0.1443	14.1973	0.324232	14.3159	0.192564
			14.0817	0.683748	14.0901	0.952785	14.2106	0.80835					14.2059	0.141079	14.2058	0.316993	14.3246	0.187483
			14.0902	0.678822	14.0986	0.946707	14.2194	0.799586					14.2145	0.137709	14.2143	0.30987	14.3334	0.182582
			14.0987	0.673844	14.1071	0.940378	14.2281	0.790305					14.223	0.134416	14.2229	0.302863	14.3422	0.1778
			14.1073	0.668731	14.1157	0.933815	14.2369	0.780732					14.2315	0.131276	14.2314	0.295974	14.351	0.173034
			14.1158	0.663454	14.1242	0.927035	14.2457	0.771077					14.2401	0.128277	14.2399	0.289207	14.3597	0.168383
			14.1243	0.657963	14.1327	0.92005	14.2545	0.761353					14.2486	0.125114	14.2485	0.282564	14.3685	0.16405
			14.1329	0.652597	14.1413	0.912874	14.2632	0.751502					14.2571	0.121929	14.257	0.276046	14.3773	0.160012
			14.1414	0.647444	14.1498	0.905519	14.272	0.741623					14.2657	0.118963	14.2655	0.269655	14.386	0.15606
			14.1499	0.641832	14.1583	0.897993	14.2808	0.73169					14.2742	0.116237	14.2741	0.26339	14.3948	0.152042
			14.1585	0.635925	14.1669	0.890307	14.2896	0.72193					14.2827	0.113555	14.2826	0.257248	14.4036	0.147979
			14.167	0.63	14.1754	0.882468	14.2983	0.712298					14.2913	0.110916	14.2911	0.251228	14.4124	0.144094
			14.1755	0.623978	14.1839	0.874483	14.3071	0.702199					14.2998	0.108373	14.2997	0.245332	14.4211	0.140454
			14.1841	0.617909	14.1925	0.866362	14.3159	0.691541					14.3083	0.105843	14.3082	0.239566	14.4299	0.136912
			14.1926	0.611916	14.201	0.858111	14.3246	0.680549					14.3169	0.1034	14.3167	0.233936	14.4387	0.133413
			14.2011	0.605773	14.2095	0.849739	14.3334	0.669381					14.3254	0.101118	14.3253	0.228451	14.4474	0.130075
			14.2097	0.599423	14.2181	0.841251	14.3422	0.658012					14.3339	0.0988155	14.3338	0.223118	14.4562	0.126926
			14.2182	0.593081	14.2266	0.832651	14.351	0.646263					14.3425	0.0965671	14.3423	0.217938	14.465	0.124016
			14.2267	0.586835	14.2351	0.823943	14.3597	0.634437					14.351	0.0944697	14.3509	0.212905	14.4738	0.121208
			14.2353	0.580438	14.2437	0.815128	14.3685	0.622774					14.3595	0.0925223	14.3594	0.208005	14.4825	0.118331
			14.2438	0.573821	14.2522	0.806204	14.3773	0.611376					14.3681	0.0906053	14.3679	0.20322	14.4913	0.115459
			14.2523	0.567142	14.2607	0.797168	14.386	0.600122					14.3766	0.0885852	14.3765	0.198532	14.5001	0.112655
			14.2609	0.560336	14.2693	0.788019	14.3948	0.588339					14.3851	0.0866516	14.385	0.193925	14.5089	0.109973
			14.2694	0.55332	14.2778	0.778752	14.4036	0.575962					14.3937	0.0846251	14.3935	0.18939	14.5176	0.107371
			14.2779	0.546138	14.2863	0.769364	14.4124	0.563265					14.4022	0.0826566	14.4021	0.18493	14.5264	0.104799
			14.2865	0.538935	14.2949	0.759852	14.4211	0.550464					14.4107	0.08081	14.4106	0.180557	14.5352	0.102341
			14.295	0.531795	14.3034	0.750212	14.4299	0.537455					14.4193	0.0790793	14.4191	0.176287	14.5439	0.100041
			14.3035	0.524537	14.3119	0.740441	14.4387	0.524111					14.4278	0.0773762	14.4277	0.172145	14.5527	0.0979186
			14.3121	0.517153	14.3205	0.730535	14.4474	0.510937					14.4363	0.0756814	14.4362	0.168151	14.5615	0.095875
			14.3206	0.509595	14.329	0.72049	14.4562	0.498071					14.4449	0.0739519	14.4447	0.164327	14.5703	0.0937806
			14.3291	0.501796	14.3375	0.710304	14.465	0.48574					14.4534	0.0722655	14.4533	0.160685	14.579	0.0916823
			14.3377	0.493996	14.3461	0.699973	14.4738	0.47373					14.4619	0.0707595	14.4618	0.157231	14.5878	0.0896466
			14.3462	0.48599	14.3546	0.689496	14.4825	0.461226					14.4705	0.0693823	14.4703	0.153964	14.5966	0.0877061
			14.3547	0.477729	14.3631	0.678872	14.4913	0.448447					14.479	0.0681106	14.4789	0.150875	14.6053	0.085806
			14.3633	0.469467	14.3717	0.668102	14.5001	0.435704					14.4875	0.066961	14.4874	0.147948	14.6141	0.0839301
			14.3718	0.461317	14.3802	0.657189	14.5089	0.423135					14.4961	0.0657852	14.4959	0.145161	14.6229	0.0821447
			14.3803	0.453126	14.3887	0.646139	14.5176	0.410772					14.5046	0.0645924	14.5045	0.142488	14.6317	0.0804673
			14.3889	0.444723	14.3973	0.634959	14.5264	0.398523					14.5131	0.0633895	14.513	0.139895	14.6404	0.0789327
			14.3974	0.436112	14.4058	0.623656	14.5352	0.386501					14.5217	0.0622259	14.5215	0.137349	14.6492	0.0774508
			14.4059	0.427528	14.4143	0.61224	14.5439	0.37476					14.5302	0.0610925	14.5301	0.134818	14.658	0.0759269
			14.4145	0.419123	14.4229	0.600723	14.5527	0.363641					14.5387	0.0599839	14.5386	0.132275	14.6667	0.0744138
			14.423	0.410395	14.4314	0.589115	14.5615	0.353004					14.5473	0.0587971	14.5471	0.1297	14.6755	0.0729261
			14.4315	0.401671	14.4399	0.577426	14.5703	0.3422					14.5558	0.0575878	14.5557	0.12708	14.6843	0.0715093
			14.4401	0.393202	14.4485	0.56567	14.579	0.33124					14.5643	0.0564853	14.5642	0.12442	14.6931	0.0701364
			14.4486	0.384772	14.457	0.553858	14.5878	0.320389					14.5729	0.0555064	14.5727	0.121732	14.7018	0.0687588
			14.4571	0.376184	14.4655	0.542	14.5966	0.309785					14.5814	0.0547179	14.5813	0.119037	14.7106	0.067445
			14.4657	0.3676	14.4741	0.530111	14.6053	0.299518					14.5899	0.0540307	14.5898	0.116363	14.7194	0.0662178
			14.4742	0.358812	14.4826	0.518203	14.6141	0.289366					14.5985	0.0532049	14.5983	0.113739	14.7282	0.0650866
			14.4827	0.350035	14.4911	0.506289	14.6229	0.279504					14.607	0.0522177	14.6069	0.111189	14.7369	0.0639848
			14.4913	0.341262	14.4997	0.494385	14.6317	0.270194					14.6155	0.0510523	14.6154	0.108737	14.7457	0.0628517
			14.4998	0.332634	14.5082	0.482506	14.6404	0.261569					14.6241	0.0501545	14.6239	0.106397	14.7545	0.0617256
			14.5083	0.324277	14.5167	0.470668	14.6492	0.253471					14.6326	0.0493725	14.6325	0.104178	14.7632	0.0606247
			14.5169	0.316061	14.5253	0.45889	14.658	0.245262					14.6411	0.0486591	14.641	0.102084	14.772	0.0595699
			14.5254	0.30769	14.5338	0.447189	14.6667	0.236922					14.6497	0.047991	14.6495	0.100115	14.7808	0.0585485
			14.5339	0.299349	14.5423	0.435583	14.6755	0.228767					14.6582	0.0473214	14.6581	0.098268	14.7896	0.0575323
			14.5425	0.291279	14.5509	0.42409	14.6843	0.220971					14.6667	0.0466573	14.6666	0.0965373	14.7983	0.0565513
			14.551	0.283299	14.5594	0.412728	14.6931	0.213446					14.6753	0.0458132	14.6751	0.0949167	14.8071	0.0556327
			14.5595	0.27531	14.5679	0.401512	14.7018	0.206037					14.6838	0.0448871	14.6837	0.0934004	14.8159	0.0547899
			14.5681	0.267656	14.5765	0.390456	14.7106	0.198986					14.6923	0.044218	14.6922	0.0919819	14.8246	0.0539633
			14.5766	0.260068	14.585	0.379575	14.7194	0.192328					14.7009	0.0437392	14.7007	0.0906545	14.8334	0.0531171
			14.5851	0.252751	14.5935	0.368879	14.7282	0.186178					14.7094	0.0433284	14.7093	0.0894126	14.8422	0.0522723
			14.5937	0.24546	14.6021	0.358379	14.7369	0.180379					14.7179	0.0429078	14.7178	0.0882508	14.851	0.0514393
			14.6022	0.238191	14.6106	0.348082	14.7457	0.17449					14.7265	0.0424692	14.7263	0.087164	14.8597	0.0506547
			14.6107	0.231065	14.6191	0.337997	14.7545	0.168678					14.735	0.0420847	14.7349	0.0861469	14.8685	0.0498891
			14.6193	0.224123	14.6277	0.328128	14.7632	0.163083					14.7435	0.0416794	14.7434	0.0851951	14.8773	0.0491167
			14.6278	0.217396	14.6362	0.318481	14.772	0.157762					14.7521	0.0412413	14.7519	0.0843046	14.886	0.0483794
			14.6363	0.210864	14.6447	0.309059	14.7808	0.152692					14.7606	0.0407114	14.7605	0.0834712	14.8948	0.0476854
			14.6449	0.204592	14.6533	0.299865	14.7896	0.147652					14.7691	0.0402846	14.769	0.0826911	14.9036	0.0470441
			14.6534	0.198762	14.6618	0.290903	14.7983	0.142774					14.7777	0.03996	14.7775	0.0819609	14.9124	0.0464298
			14.6619	0.192932	14.6703	0.282174	14.8071	0.138278					14.7862	0.0396918	14.7861	0.0812775	14.9211	0.0457964
			14.6705	0.187127	14.6789	0.27368	14.8159	0.134178					14.7947	0.0394535	14.7946	0.0806375	14.9299	0.0454332
			14.679	0.181524	14.6874	0.265421	14.8246	0.130361					14.8033	0.0392395	14.8031	0.080038	14.9387	0.0451459
			14.6875	0.176123	14.6959	0.257396	14.8334	0.126536					14.8118	0.0388891	14.8117	0.0794769	14.9475	0.0446171
			14.6961	0.17093	14.7045	0.249606	14.8422	0.122669					14.8203	0.0384534	14.8202	0.0789515	14.9562	0.0440368
			14.7046	0.165934	14.713	0.242048	14.851	0.118811					14.8289	0.0380895	14.8287	0.078459	14.965	0.0434521
			14.7131	0.160992	14.7215	0.23472	14.8597	0.115112					14.8374	0.0378057	14.8373	0.0779973	14.9738	0.0428986
			14.7217	0.156213	14.7301	0.227618	14.8685	0.111604					14.8459	0.0375192	14.8458	0.0775647	14.9825	0.0423791
			14.7302	0.151714	14.7386	0.220741	14.8773	0.108114					14.8545	0.0372173	14.8543	0.077159	14.9913	0.0418976
			14.7387	0.147376	14.7471	0.214084	14.886	0.104801					14.863	0.0366594	14.8629	0.0767781	15.0001	0.0414272
			14.7473	0.143144	14.7557	0.207647	14.8948	0.101759					14.8715	0.036105	14.8714	0.0764212	15.0089	0.0409463
			14.7558	0.139093	14.7642	0.201426	14.9036	0.0989846					14.8801	0.0356014	14.8799	0.0760869	15.0176	0.040461
			14.7643	0.135211	14.7727	0.19542	14.9124	0.0964026					14.8886	0.0350599	14.8885	0.0757732	15.0264	0.0399715
			14.7729	0.131526	14.7813	0.189629	14.9211	0.0937979					14.8971	0.0345631	14.897	0.0754788	15.0352	0.0395169
			14.7814	0.127809	14.7898	0.184049	14.9299	0.0911817					14.9057	0.0340732	14.9055	0.0752023	15.0439	0.0390769
			14.7899	0.124283	14.7983	0.178679	14.9387	0.0886339					14.9142	0.0335808	14.9141	0.0749408	15.0527	0.0386249
			14.7985	0.121066	14.8069	0.173511	14.9475	0.0861968					14.9227	0.0330046	14.9226	0.0746904	15.0615	0.0382034
			14.807	0.117916	14.8154	0.168538	14.9562	0.0838598					14.9313	0.032833	14.9311	0.0744454	15.0703	0.0377988
			14.8155	0.114813	14.8239	0.163748	14.965	0.0815501					14.9398	0.0327147	14.9397	0.0741977	15.079	0.0374236
			14.8241	0.111679	14.8325	0.15913	14.9738	0.0793302					14.9483	0.0325752	14.9482	0.0739352	15.0878	0.0370731
			14.8326	0.108757	14.841	0.154674	14.9825	0.0772516					14.9569	0.032384	14.9567	0.0736417	15.0966	0.0367042
			14.8411	0.105958	14.8495	0.150371	14.9913	0.075334					14.9654	0.0320102	14.9653	0.0732971	15.1053	0.0363309
			14.8497	0.103281	14.8581	0.14622	15.0001	0.0735342					14.9739	0.031513	14.9738	0.0728784	15.1141	0.035966
			14.8582	0.100718	14.8666	0.14222	15.0089	0.0717231					14.9825	0.0310903	14.9823	0.0723604	15.1229	0.0356198
			14.8667	0.0981389	14.8751	0.138374	15.0176	0.0698958					14.991	0.0307366	14.9909	0.0717195	15.1317	0.0352861
			14.8753	0.0956282	14.8837	0.134687	15.0264	0.0681018					14.9995	0.0304088	14.9994	0.0709376	15.1404	0.0349592
			14.8838	0.0933002	14.8922	0.131162	15.0352	0.0663823					15.0081	0.0300988	15.0079	0.0700044	15.1492	0.0346384
			14.8923	0.0910151	14.9007	0.127798	15.0439	0.0647442					15.0166	0.0297737	15.0165	0.0689198	15.158	0.0343288
			14.9009	0.0888967	14.9093	0.124592	15.0527	0.0631242					15.0251	0.0295733	15.025	0.0676954	15.1668	0.0340466
			14.9094	0.0868112	14.9178	0.12153	15.0615	0.0615488					15.0337	0.0295338	15.0335	0.0663537	15.1755	0.0337831
			14.9179	0.0847301	14.9263	0.1186	15.0703	0.0600622					15.0422	0.0294884	15.0421	0.0649249	15.1843	0.0335052
			14.9265	0.0826802	14.9349	0.11578	15.079	0.058695					15.0507	0.0294109	15.0506	0.0634423	15.1931	0.0332136
			14.935	0.0807644	14.9434	0.113052	15.0878	0.0574193					15.0593	0.0292654	15.0591	0.0619394	15.2018	0.0329271
			14.9435	0.0789437	14.9519	0.110397	15.0966	0.0561297					15.0678	0.0290911	15.0677	0.0604463	15.2106	0.0326642
			14.9521	0.0771771	14.9605	0.107799	15.1053	0.0548211					15.0763	0.0288977	15.0762	0.0589879	15.2194	0.0324002
			14.9606	0.0755395	14.969	0.105251	15.1141	0.0535424					15.0849	0.0287089	15.0847	0.0575821	15.2282	0.0321213
			14.9691	0.0739864	14.9775	0.10275	15.1229	0.0523186					15.0934	0.0283146	15.0933	0.0562401	15.2369	0.0318551
			14.9777	0.0724126	14.9861	0.100299	15.1317	0.0511362					15.1019	0.0279523	15.1018	0.0549683	15.2457	0.0316112
			14.9862	0.0708592	14.9946	0.0979085	15.1404	0.0499614					15.1105	0.0276831	15.1103	0.0537692	15.2545	0.0313948
			14.9947	0.0694145	15.0031	0.0955898	15.1492	0.048833					15.119	0.0274864	15.1189	0.0526423	15.2632	0.0311756
			15.0033	0.0680809	15.0117	0.0933551	15.158	0.0477723					15.1275	0.0273334	15.1274	0.0515859	15.272	0.0309415
			15.0118	0.0668048	15.0202	0.0912155	15.1668	0.0467848					15.1361	0.0272053	15.1359	0.0505962	15.2808	0.0307098
			15.0203	0.0656245	15.0287	0.0891791	15.1755	0.0458498					15.1446	0.02709	15.1445	0.0496698	15.2896	0.0304846
			15.0289	0.0645287	15.0373	0.0872508	15.1843	0.0449129					15.1531	0.0269848	15.153	0.0488032	15.2983	0.0302645
			15.0374	0.0633706	15.0458	0.0854323	15.1931	0.0439665					15.1617	0.0267562	15.1615	0.0479928	15.3071	0.0300412
			15.0459	0.0621903	15.0543	0.0837224	15.2018	0.0430272					15.1702	0.0265543	15.1701	0.0472354	15.3159	0.0298177
			15.0545	0.0610792	15.0629	0.0821177	15.2106	0.0421378					15.1787	0.0263832	15.1786	0.0465276	15.3246	0.0296086
			15.063	0.0600297	15.0714	0.0806132	15.2194	0.0414061					15.1873	0.0262363	15.1871	0.0458656	15.3334	0.0294049
			15.0715	0.0590334	15.0799	0.0792028	15.2282	0.0407635					15.1958	0.0261073	15.1957	0.0452465	15.3422	0.0292217
			15.0801	0.0580342	15.0885	0.0778793	15.2369	0.0400244					15.2043	0.0259829	15.2042	0.0446672	15.351	0.0290515
			15.0886	0.0570798	15.097	0.0766344	15.2457	0.0392447					15.2129	0.0258607	15.2127	0.0441251	15.3597	0.0288516
			15.0971	0.0562105	15.1055	0.0754585	15.2545	0.0385264					15.2214	0.0257299	15.2213	0.0436179	15.3685	0.0286547
			15.1057	0.0553526	15.1141	0.0743403	15.2632	0.0378486					15.2299	0.0257069	15.2298	0.0431434	15.3773	0.0284684
			15.1142	0.0544536	15.1226	0.0732665	15.272	0.0371607					15.2385	0.0257075	15.2383	0.0426986	15.3861	0.0282865
			15.1227	0.0536103	15.1311	0.0722221	15.2808	0.0364663					15.247	0.0255798	15.2469	0.0422816	15.3948	0.0281155
			15.1313	0.0528339	15.1397	0.0711906	15.2896	0.0357834					15.2555	0.0253142	15.2554	0.0418906	15.4036	0.0279368
			15.1398	0.0520592	15.1482	0.0701554	15.2983	0.0351256					15.2641	0.0251693	15.2639	0.0415238	15.4124	0.0277552
			15.1483	0.0512939	15.1567	0.0691004	15.3071	0.0344935					15.2726	0.0251096	15.2725	0.0411799	15.4211	0.0275873
			15.1569	0.0505373	15.1653	0.0680129	15.3159	0.0338681					15.2811	0.0250416	15.281	0.0408573	15.4299	0.0274357
			15.1654	0.0497736	15.1738	0.0668843	15.3246	0.0332639					15.2897	0.0249533	15.2895	0.0405553	15.4387	0.0272898
			15.1739	0.0489642	15.1823	0.0657122	15.3334	0.032694					15.2982	0.0247511	15.2981	0.0402727	15.4475	0.0271383
			15.1825	0.0481393	15.1909	0.0645001	15.3422	0.0321646					15.3067	0.0245027	15.3066	0.040008	15.4562	0.0269677
			15.191	0.0474213	15.1994	0.0632574	15.351	0.0316697					15.3153	0.0243358	15.3151	0.0397601	15.465	0.0267948
			15.1995	0.0467724	15.2079	0.0619978	15.3597	0.0311648					15.3238	0.0242419	15.3237	0.0395283	15.4738	0.0266517
			15.2081	0.0461774	15.2165	0.0607376	15.3685	0.0306476					15.3323	0.0241303	15.3322	0.0393115	15.4825	0.0265088
			15.2166	0.0456166	15.225	0.0594931	15.3773	0.0301366					15.3409	0.0239889	15.3407	0.0391089	15.4913	0.0263507
			15.2251	0.0450443	15.2335	0.0582794	15.3861	0.0296505					15.3494	0.0237448	15.3493	0.0389197	15.5001	0.0262006
			15.2337	0.0444212	15.2421	0.0571083	15.3948	0.0291857					15.3579	0.0236279	15.3578	0.0387431	15.5089	0.0260598
			15.2422	0.0438207	15.2506	0.0559888	15.4036	0.0287203					15.3665	0.0236079	15.3663	0.0385782	15.5176	0.0259282
			15.2507	0.0432842	15.2591	0.0549261	15.4124	0.0282698					15.375	0.0236269	15.3749	0.0384244	15.5264	0.0258006
			15.2593	0.0427967	15.2677	0.0539229	15.4211	0.0278467					15.3835	0.0236265	15.3834	0.0382815	15.5352	0.0256702
			15.2678	0.0423507	15.2762	0.0529793	15.4299	0.0274558					15.3921	0.0236003	15.3919	0.0381487	15.5439	0.0255351
			15.2763	0.0418142	15.2847	0.0520941	15.4387	0.0270823					15.4006	0.0235824	15.4005	0.0380251	15.5527	0.0254104
			15.2849	0.0412918	15.2933	0.051265	15.4475	0.0266998					15.4091	0.0235902	15.409	0.0379103	15.5615	0.0252892
			15.2934	0.0407892	15.3018	0.0504893	15.4562	0.0263093					15.4177	0.0235911	15.4175	0.0378039	15.5703	0.0251635
			15.3019	0.0403022	15.3103	0.0497642	15.465	0.0259264					15.4262	0.0235802	15.4261	0.0377055	15.579	0.0250341
			15.3105	0.03972	15.3189	0.0490865	15.4738	0.0255626					15.4347	0.0234975	15.4346	0.0376147	15.5878	0.024908
			15.319	0.0392768	15.3274	0.0484536	15.4825	0.0252101					15.4433	0.0234103	15.4431	0.0375309	15.5966	0.0247855
			15.3275	0.0388801	15.3359	0.0478624	15.4913	0.0248623					15.4518	0.0233315	15.4517	0.0374535	15.6054	0.0246805
			15.3361	0.0385037	15.3445	0.0473103	15.5001	0.0245228					15.4603	0.0232471	15.4602	0.037382	15.6141	0.0245892
			15.3446	0.0381271	15.353	0.0467949	15.5089	0.0242042					15.4689	0.0230936	15.4687	0.0373157	15.6229	0.024481
			15.3531	0.0377612	15.3615	0.0463136	15.5176	0.0239147					15.4774	0.0228615	15.4773	0.0372537	15.6317	0.0243617
			15.3617	0.0373658	15.3701	0.0458643	15.5264	0.0236427					15.4859	0.0226771	15.4858	0.0371955	15.6404	0.0242422
			15.3702	0.0369898	15.3786	0.0454449	15.5352	0.0233571					15.4945	0.0225673	15.4943	0.0371405	15.6492	0.0241379
			15.3787	0.0366354	15.3871	0.0450533	15.5439	0.0230608					15.503	0.0224936	15.5029	0.0370881	15.658	0.0240378
			15.3873	0.0362992	15.3957	0.0446877	15.5527	0.0227761					15.5115	0.0224291	15.5114	0.0370379	15.6668	0.0239268
			15.3958	0.0359082	15.4042	0.0443464	15.5615	0.0225035					15.5201	0.0223695	15.5199	0.0369898	15.6755	0.0238229
			15.4043	0.0355294	15.4127	0.0440275	15.5703	0.0222391					15.5286	0.0222961	15.5285	0.0369436	15.6843	0.0237256
			15.4129	0.0351938	15.4213	0.0437296	15.579	0.0219728					15.5371	0.0221748	15.537	0.0368996	15.6931	0.0236323
			15.4214	0.0348803	15.4298	0.0434513	15.5878	0.0217169					15.5457	0.0220051	15.5455	0.0368578	15.7018	0.0235449
			15.4299	0.0345833	15.4383	0.0431911	15.5966	0.0214753					15.5542	0.021764	15.5541	0.0368186	15.7106	0.023452
			15.4385	0.0343057	15.4469	0.0429479	15.6054	0.0212488					15.5627	0.0216589	15.5626	0.0367815	15.7194	0.0233533
			15.447	0.0340436	15.4554	0.0427207	15.6141	0.0210319					15.5713	0.0216504	15.5711	0.0367466	15.7282	0.0232539
			15.4555	0.0337877	15.4639	0.0425082	15.6229	0.0208148					15.5798	0.0216775	15.5797	0.0367137	15.7369	0.0231665
			15.4641	0.0335359	15.4725	0.0423098	15.6317	0.0205928					15.5883	0.0217032	15.5882	0.0366828	15.7457	0.0230744
			15.4726	0.0332675	15.481	0.0421244	15.6404	0.0203659					15.5969	0.0217233	15.5967	0.0366538	15.7545	0.0229785
			15.4811	0.0330098	15.4895	0.0419514	15.6492	0.0201502					15.6054	0.0217275	15.6053	0.0366266	15.7632	0.0228902
			15.4897	0.0327667	15.4981	0.0417899	15.658	0.0199479					15.6139	0.0218088	15.6138	0.036601	15.772	0.0228033
			15.4982	0.0325161	15.5066	0.0416392	15.6668	0.0197457					15.6225	0.021926	15.6223	0.0365768	15.7808	0.0227335
			15.5067	0.0322427	15.5151	0.0414987	15.6755	0.0195442					15.631	0.0220331	15.6309	0.0365539	15.7896	0.0226633
			15.5153	0.0320098	15.5237	0.0413676	15.6843	0.0193523					15.6395	0.0221252	15.6394	0.0365322	15.7983	0.0225916
			15.5238	0.0317751	15.5322	0.0412453	15.6931	0.0191796					15.6481	0.0221771	15.6479	0.0365115	15.8071	0.0225209
			15.5323	0.0315303	15.5407	0.041131	15.7018	0.0190187					15.6566	0.0221882	15.6565	0.0364916	15.8159	0.022442
			15.5409	0.0313027	15.5493	0.0410242	15.7106	0.0188476					15.6651	0.0220551	15.665	0.0364725	15.8247	0.0223767
			15.5494	0.0310952	15.5578	0.0409243	15.7194	0.0186771					15.6737	0.0218785	15.6735	0.0364539	15.8334	0.0223215
			15.5579	0.0308888	15.5663	0.0408309	15.7282	0.0185076					15.6822	0.0218077	15.6821	0.036436	15.8422	0.022255
			15.5665	0.0306875	15.5749	0.0407435	15.7369	0.0183469					15.6907	0.0217806	15.6906	0.0364188	15.851	0.0221862
			15.575	0.0304919	15.5834	0.0406617	15.7457	0.0181959					15.6993	0.0217394	15.6991	0.0364022	15.8597	0.0221252
			15.5835	0.0302598	15.5919	0.0405853	15.7545	0.0180397					15.7078	0.0216787	15.7077	0.0363866	15.8685	0.0220719
			15.5921	0.0300338	15.6005	0.0405138	15.7632	0.0178924					15.7163	0.0215599	15.7162	0.0363719	15.8773	0.0220193
			15.6006	0.0298213	15.609	0.0404473	15.772	0.0177529					15.7249	0.0213757	15.7247	0.0363584	15.8861	0.0219624
			15.6091	0.0296007	15.6175	0.0403854	15.7808	0.0176233					15.7334	0.0212883	15.7333	0.036346	15.8948	0.0219026
			15.6177	0.0294219	15.6261	0.0403277	15.7896	0.0175053					15.7419	0.0212656	15.7418	0.0363349	15.9036	0.0218406
			15.6262	0.0292659	15.6346	0.0402741	15.7983	0.0173825					15.7505	0.0211771	15.7503	0.0363251	15.9124	0.0217898
			15.6347	0.029126	15.6431	0.0402244	15.8071	0.0172563					15.759	0.0210096	15.7589	0.0363165	15.9211	0.021737
			15.6433	0.0289133	15.6517	0.0401781	15.8159	0.0171259					15.7675	0.0208488	15.7674	0.0363091	15.9299	0.0216764
			15.6518	0.0287456	15.6602	0.040135	15.8247	0.0170023					15.7761	0.0207128	15.7759	0.0363027	15.9387	0.021619
			15.6603	0.0285768	15.6687	0.0400949	15.8334	0.0168877					15.7846	0.0205855	15.7845	0.0362973	15.9475	0.0215643
			15.6689	0.0283959	15.6773	0.0400576	15.8422	0.0167692					15.7931	0.0204632	15.793	0.0362925	15.9562	0.0215178
			15.6774	0.0281747	15.6858	0.0400228	15.851	0.0166529					15.8017	0.0202557	15.8015	0.036288	15.965	0.0214803
			15.6859	0.0279138	15.6943	0.0399903	15.8597	0.0165445					15.8102	0.0201182	15.8101	0.0362835	15.9738	0.0214372
			15.6945	0.0276855	15.7029	0.0399601	15.8685	0.0164498					15.8187	0.0201316	15.8186	0.0362785	15.9825	0.0213907
			15.703	0.0274748	15.7114	0.0399322	15.8773	0.0163606					15.8273	0.0201477	15.8271	0.0362725	15.9913	0.0213453
			15.7115	0.0272758	15.7199	0.0399065	15.8861	0.0162683					15.8358	0.0201413	15.8357	0.0362653	16.0001	0.0213069
			15.7201	0.027046	15.7285	0.0398826	15.8948	0.016173					15.8443	0.0200905	15.8442	0.0362564	16.0089	0.0212764
			15.7286	0.0268275	15.737	0.0398603	15.9036	0.0160804					15.8529	0.0200037	15.8527	0.0362457	16.0176	0.0212418
			15.7371	0.0266912	15.7455	0.0398393	15.9124	0.0159951					15.8614	0.0198858	15.8613	0.0362333	16.0264	0.0212079
			15.7457	0.0265796	15.7541	0.0398195	15.9211	0.0159169					15.8699	0.019698	15.8698	0.0362191	16.0352	0.0211823
			15.7542	0.0264796	15.7626	0.0398008	15.9299	0.0158363					15.8785	0.0195045	15.8783	0.0362036	16.044	0.0211661
			15.7627	0.026356	15.7711	0.039783	15.9387	0.0157505					15.887	0.0193397	15.8869	0.0361872	16.0527	0.0211494
			15.7713	0.0262393	15.7797	0.0397656	15.9475	0.0156752					15.8955	0.0192045	15.8954	0.0361702	16.0615	0.0211249
			15.7798	0.0261467	15.7882	0.0397486	15.9562	0.0156152					15.9041	0.0191205	15.9039	0.0361531	16.0703	0.0211019
			15.7883	0.0260643	15.7967	0.0397319	15.965	0.0155598					15.9126	0.0190661	15.9125	0.0361361	16.079	0.0210879
			15.7969	0.0259887	15.8053	0.0397156	15.9738	0.0155004					15.9211	0.0190224	15.921	0.0361196	16.0878	0.0210836
			15.8054	0.0259342	15.8138	0.0396996	15.9825	0.0154401					15.9297	0.0189802	15.9295	0.0361035	16.0966	0.0210741
			15.8139	0.0258674	15.8223	0.0396841	15.9913	0.0153875					15.9382	0.0189381	15.938	0.036088	16.1054	0.021059
			15.8225	0.0257839	15.8309	0.0396692	16.0001	0.0153404					15.9467	0.0189136	15.9466	0.0360731	16.1141	0.0210495
			15.831	0.025691	15.8394	0.0396554	16.0089	0.0152973					15.9553	0.0188804	15.9551	0.0360589	16.1229	0.021047
			15.8395	0.0255505	15.8479	0.0396425	16.0176	0.0152558					15.9638	0.0188346	15.9636	0.0360455	16.1317	0.0210561
			15.8481	0.0254088	15.8565	0.0396304	16.0264	0.0152129					15.9723	0.018767	15.9722	0.036033	16.1404	0.0210629
			15.8566	0.0252743	15.865	0.0396192	16.0352	0.0151806					15.9809	0.0186783	15.9807	0.0360219	16.1492	0.0210738
			15.8651	0.0251064	15.8735	0.0396087	16.044	0.0151612					15.9894	0.018554	15.9892	0.0360123	16.158	0.0210943
			15.8737	0.0248987	15.8821	0.039599	16.0527	0.0151458					15.9979	0.0184572	15.9978	0.0360047	16.1668	0.0211094
			15.8822	0.0247285	15.8906	0.0395899	16.0615	0.0151297					16.0065	0.018375	16.0063	0.0359996	16.1755	0.0211309
			15.8907	0.0246199	15.8991	0.0395813	16.0703	0.0151144					16.015	0.0182992	16.0148	0.0359971	16.1843	0.0211648
			15.8993	0.0245465	15.9077	0.0395733	16.079	0.0151029					16.0235	0.0182286	16.0234	0.0359969	16.1931	0.0211938
			15.9078	0.0245632	15.9162	0.0395656	16.0878	0.0151008					16.0321	0.0181598	16.0319	0.0359987	16.2018	0.0212218
			15.9163	0.0245899	15.9247	0.0395584	16.0966	0.0151075					16.0406	0.0180195	16.0404	0.0360024	16.2106	0.0212571
			15.9249	0.0246113	15.9332	0.0395516	16.1054	0.0151141					16.0491	0.0179817	16.049	0.0360076	16.2194	0.0212984
			15.9334	0.0246082	15.9418	0.0395451	16.1141	0.01512					16.0577	0.0179673	16.0575	0.036014	16.2282	0.0213423
			15.9419	0.0245648	15.9503	0.0395391	16.1229	0.0151304					16.0662	0.0179567	16.066	0.0360209	16.2369	0.0213867
			15.9505	0.024483	15.9588	0.0395338	16.1317	0.0151518					16.0747	0.0180558	16.0746	0.0360281	16.2457	0.0214388
			15.959	0.0243473	15.9674	0.0395291	16.1404	0.0151799					16.0833	0.0181927	16.0831	0.0360351	16.2545	0.0214956
			15.9675	0.0242184	15.9759	0.0395249	16.1492	0.0152119					16.0918	0.0182646	16.0916	0.0360416	16.2633	0.0215711
			15.9761	0.0240855	15.9844	0.0395212	16.158	0.0152467					16.1003	0.0182634	16.1002	0.0360474	16.272	0.0216463
			15.9846	0.0239455	15.993	0.039518	16.1668	0.0152757					16.1089	0.0183161	16.1087	0.0360523	16.2808	0.0217105
			15.9931	0.0237642	16.0015	0.0395154	16.1755	0.0153141					16.1174	0.0183699	16.1172	0.0360563	16.2896	0.0217834
			16.0017	0.0235802	16.01	0.0395134	16.1843	0.0153663					16.1259	0.0184131	16.1258	0.0360594	16.2983	0.0218599
			16.0102	0.0234009	16.0186	0.0395119	16.1931	0.0154187					16.1345	0.0183135	16.1343	0.0360618	16.3071	0.0219458
			16.0187	0.0232469	16.0271	0.0395111	16.2018	0.0154776					16.143	0.0180996	16.1428	0.0360635	16.3159	0.0220456
			16.0273	0.0231146	16.0356	0.0395107	16.2106	0.0155329					16.1515	0.0180563	16.1514	0.0360646	16.3247	0.0221367
			16.0358	0.0230008	16.0442	0.0395108	16.2194	0.0155875					16.1601	0.0180364	16.1599	0.0360655	16.3334	0.0222303
			16.0443	0.0229011	16.0527	0.0395113	16.2282	0.0156549					16.1686	0.0180067	16.1684	0.0360662	16.3422	0.022337
			16.0529	0.022834	16.0612	0.039512	16.2369	0.0157245					16.1771	0.0179478	16.177	0.036067	16.351	0.0224416
			16.0614	0.0227886	16.0698	0.0395129	16.2457	0.0158036					16.1857	0.01784	16.1855	0.0360682	16.3597	0.022549
			16.0699	0.0227608	16.0783	0.0395137	16.2545	0.0158882					16.1942	0.0176642	16.194	0.0360698	16.3685	0.022654
			16.0785	0.0227441	16.0868	0.0395144	16.2633	0.0159748					16.2027	0.0175149	16.2026	0.0360719	16.3773	0.0227626
			16.087	0.0227178	16.0954	0.0395149	16.272	0.0160653					16.2113	0.0174318	16.2111	0.0360746	16.3861	0.0228677
			16.0955	0.0226798	16.1039	0.0395151	16.2808	0.0161578					16.2198	0.0173846	16.2196	0.0360778	16.3948	0.0229721
			16.1041	0.0226802	16.1124	0.0395148	16.2896	0.016254					16.2283	0.0173647	16.2282	0.0360814	16.4036	0.0230909
			16.1126	0.0227004	16.121	0.0395142	16.2983	0.0163454					16.2369	0.0173822	16.2367	0.0360852	16.4124	0.0232152
			16.1211	0.0227302	16.1295	0.0395131	16.3071	0.0164392					16.2454	0.0173798	16.2452	0.036089	16.4211	0.0233391
			16.1297	0.0227627	16.138	0.0395116	16.3159	0.0165439					16.2539	0.0173501	16.2538	0.0360926	16.4299	0.0234647
			16.1382	0.0227968	16.1466	0.0395099	16.3247	0.0166423					16.2625	0.0172606	16.2623	0.0360958	16.4387	0.0235925
			16.1467	0.0228278	16.1551	0.039508	16.3334	0.0167419					16.271	0.0172008	16.2708	0.0360984	16.4475	0.0237275
			16.1553	0.0228552	16.1636	0.039506	16.3422	0.0168526					16.2795	0.0172273	16.2794	0.0361003	16.4562	0.0238596
			16.1638	0.0227996	16.1722	0.0395044	16.351	0.0169675					16.2881	0.0172933	16.2879	0.0361014	16.465	0.0239858
			16.1723	0.0226202	16.1807	0.0395033	16.3597	0.0170805					16.2966	0.0172665	16.2964	0.0361015	16.4738	0.0241085
			16.1809	0.0225168	16.1892	0.0395026	16.3685	0.017195					16.3051	0.0171357	16.305	0.0361007	16.4826	0.0242374
			16.1894	0.0224616	16.1978	0.0395026	16.3773	0.0173151					16.3137	0.0169244	16.3135	0.0360989	16.4913	0.0243713
			16.1979	0.0224211	16.2063	0.0395032	16.3861	0.0174336					16.3222	0.016796	16.322	0.0360959	16.5001	0.024499
			16.2065	0.0223395	16.2148	0.0395044	16.3948	0.0175503					16.3307	0.0167119	16.3306	0.0360917	16.5089	0.0246327
			16.215	0.0222124	16.2234	0.0395063	16.4036	0.0176654					16.3393	0.0166579	16.3391	0.0360864	16.5176	0.0247707
			16.2235	0.0221206	16.2319	0.0395086	16.4124	0.0177824					16.3478	0.016621	16.3476	0.03608	16.5264	0.0249151
			16.2321	0.0221875	16.2404	0.0395113	16.4211	0.017904					16.3563	0.0166022	16.3562	0.0360725	16.5352	0.0250656
			16.2406	0.0222749	16.249	0.0395141	16.4299	0.0180294					16.3649	0.0166249	16.3647	0.0360642	16.544	0.0252132
			16.2491	0.0223758	16.2575	0.0395168	16.4387	0.0181549					16.3734	0.0166537	16.3732	0.0360552	16.5527	0.025356
			16.2577	0.0224772	16.266	0.0395194	16.4475	0.0182857					16.3819	0.0166655	16.3818	0.0360456	16.5615	0.0254939
			16.2662	0.0225408	16.2746	0.0395217	16.4562	0.0184121					16.3905	0.0166593	16.3903	0.0360359	16.5703	0.025631
			16.2747	0.0225642	16.2831	0.0395236	16.465	0.0185286					16.399	0.0166355	16.3988	0.036026	16.579	0.0257755
			16.2833	0.0225484	16.2916	0.0395252	16.4738	0.0186473					16.4075	0.0165957	16.4074	0.0360164	16.5878	0.0259226
			16.2918	0.0225168	16.3002	0.0395265	16.4826	0.0187648					16.4161	0.0165043	16.4159	0.0360071	16.5966	0.026075
			16.3003	0.0225086	16.3087	0.0395276	16.4913	0.0188826					16.4246	0.016484	16.4244	0.0359984	16.6054	0.0262286
			16.3089	0.0224923	16.3172	0.0395284	16.5001	0.0189991					16.4331	0.0166844	16.433	0.0359904	16.6141	0.026388
			16.3174	0.0224628	16.3258	0.0395292	16.5089	0.0191124					16.4417	0.0169533	16.4415	0.0359833	16.6229	0.0265457
			16.3259	0.0224054	16.3343	0.0395298	16.5176	0.0192282					16.4502	0.0172123	16.45	0.0359772	16.6317	0.0266968
			16.3345	0.0224635	16.3428	0.0395303	16.5264	0.0193484					16.4587	0.0174034	16.4586	0.0359721	16.6404	0.0268484
			16.343	0.0225556	16.3514	0.0395307	16.5352	0.0194675					16.4673	0.0175245	16.4671	0.0359681	16.6492	0.0269914
			16.3515	0.0226452	16.3599	0.0395311	16.544	0.0195806					16.4758	0.0176317	16.4756	0.0359651	16.658	0.027141
			16.3601	0.0226652	16.3684	0.0395314	16.5527	0.0196907					16.4843	0.0177005	16.4842	0.0359632	16.6668	0.0272956
			16.3686	0.0226117	16.377	0.0395318	16.5615	0.0197975					16.4929	0.017729	16.4927	0.0359624	16.6755	0.0274466
			16.3771	0.0226331	16.3855	0.0395324	16.5703	0.019901					16.5014	0.017687	16.5012	0.0359628	16.6843	0.0276007
			16.3857	0.0226753	16.394	0.0395331	16.579	0.0200005					16.5099	0.0175506	16.5098	0.0359646	16.6931	0.0277562
			16.3942	0.0226976	16.4026	0.039534	16.5878	0.020096					16.5185	0.0175365	16.5183	0.0359685	16.7019	0.0279129
			16.4027	0.0226977	16.4111	0.0395352	16.5966	0.0201954					16.527	0.0175695	16.5268	0.0359757	16.7106	0.0280715
			16.4113	0.0226705	16.4196	0.0395366	16.6054	0.0202955					16.5355	0.0176275	16.5354	0.0359885	16.7194	0.0282292
			16.4198	0.0226967	16.4282	0.039538	16.6141	0.0203945					16.5441	0.0177086	16.5439	0.0360107	16.7282	0.0283832
			16.4283	0.0227845	16.4367	0.0395393	16.6229	0.0204918					16.5526	0.0177883	16.5524	0.0360483	16.7369	0.0285333
			16.4369	0.0228823	16.4452	0.0395404	16.6317	0.0205807					16.5611	0.0178614	16.561	0.0361104	16.7457	0.0286927
			16.4454	0.0229713	16.4538	0.0395411	16.6404	0.0206639					16.5697	0.0178966	16.5695	0.0362097	16.7545	0.0288581
			16.4539	0.0230508	16.4623	0.0395413	16.6492	0.0207439					16.5782	0.0178926	16.578	0.0363627	16.7633	0.0290115
			16.4625	0.0230619	16.4708	0.0395409	16.658	0.020826					16.5867	0.0178219	16.5866	0.0365896	16.772	0.0291647
			16.471	0.0230697	16.4794	0.03954	16.6668	0.0209089					16.5953	0.0177111	16.5951	0.0369126	16.7808	0.0293288
			16.4795	0.0230792	16.4879	0.0395387	16.6755	0.0209834					16.6038	0.0176498	16.6036	0.0373538	16.7896	0.0294984
			16.4881	0.0230889	16.4964	0.039537	16.6843	0.0210556					16.6123	0.0176182	16.6122	0.0379326	16.7983	0.0296593
			16.4966	0.0231156	16.505	0.0395353	16.6931	0.0211305					16.6209	0.0176083	16.6207	0.0386619	16.8071	0.0298081
			16.5051	0.0231492	16.5135	0.0395337	16.7019	0.0212082					16.6294	0.017664	16.6292	0.0395461	16.8159	0.029968
			16.5137	0.0231589	16.522	0.0395323	16.7106	0.0212852					16.6379	0.0178169	16.6378	0.0405792	16.8247	0.0301268
			16.5222	0.0231424	16.5306	0.0395314	16.7194	0.0213522					16.6465	0.0179576	16.6463	0.0417451	16.8334	0.0302724
			16.5307	0.0232011	16.5391	0.039531	16.7282	0.0214216					16.655	0.018069	16.6548	0.043019	16.8422	0.0304285
			16.5393	0.0232797	16.5476	0.039531	16.7369	0.0214855					16.6635	0.0180474	16.6634	0.0443708	16.851	0.0305884
			16.5478	0.023365	16.5562	0.0395316	16.7457	0.0215488					16.6721	0.0179369	16.6719	0.045768	16.8597	0.0307456
			16.5563	0.0234459	16.5647	0.0395324	16.7545	0.0216141					16.6806	0.0178605	16.6804	0.0471798	16.8685	0.0308991
			16.5649	0.0235716	16.5732	0.0395334	16.7633	0.0216663					16.6891	0.0178331	16.689	0.0485792	16.8773	0.0310555
			16.5734	0.0236692	16.5818	0.0395342	16.772	0.0217194					16.6977	0.0178379	16.6975	0.0499446	16.8861	0.0312063
			16.5819	0.0237284	16.5903	0.0395348	16.7808	0.0217742					16.7062	0.0178377	16.706	0.0512601	16.8948	0.031347
			16.5905	0.0237221	16.5988	0.0395348	16.7896	0.0218289					16.7147	0.0178274	16.7146	0.0525156	16.9036	0.0314918
			16.599	0.0237153	16.6074	0.0395344	16.7983	0.0218803					16.7233	0.0178254	16.7231	0.0537053	16.9124	0.0316278
			16.6075	0.0237497	16.6159	0.0395334	16.8071	0.0219256					16.7318	0.0178371	16.7316	0.0548273	16.9212	0.0317618
			16.6161	0.0237857	16.6244	0.0395318	16.8159	0.0219647					16.7403	0.0178508	16.7402	0.0558818	16.9299	0.031903
			16.6246	0.0238163	16.633	0.0395299	16.8247	0.0219961					16.7489	0.0178617	16.7487	0.0568709	16.9387	0.0320431
			16.6331	0.0238203	16.6415	0.0395278	16.8334	0.0220309					16.7574	0.0178695	16.7572	0.0577975	16.9475	0.0321758
			16.6417	0.0237969	16.65	0.0395257	16.8422	0.0220705					16.7659	0.0178526	16.7658	0.0586652	16.9562	0.0322955
			16.6502	0.0237149	16.6586	0.0395236	16.851	0.0221034					16.7745	0.0177657	16.7743	0.0594776	16.965	0.0324228
			16.6587	0.0237162	16.6671	0.0395218	16.8597	0.0221311					16.783	0.017735	16.7828	0.0602383	16.9738	0.0325491
			16.6673	0.0237703	16.6756	0.0395205	16.8685	0.022154					16.7915	0.0177072	16.7914	0.060951	16.9826	0.032662
			16.6758	0.0238427	16.6842	0.03952	16.8773	0.0221773					16.8001	0.0176701	16.7999	0.061619	16.9913	0.0327691
			16.6843	0.0238976	16.6927	0.0395209	16.8861	0.0222008					16.8086	0.0176038	16.8084	0.0622453	17.0001	0.0328661
			16.6929	0.0239314	16.7012	0.0395241	16.8948	0.0222174					16.8171	0.0178346	16.817	0.0628328	17.0089	0.0329682
			16.7014	0.0239777	16.7098	0.0395315	16.9036	0.0222365					16.8257	0.0180336	16.8255	0.063384	17.0176	0.0330671
			16.7099	0.0240166	16.7183	0.0395461	16.9124	0.0222474					16.8342	0.0181423	16.834	0.0639013	17.0264	0.0331571
			16.7185	0.0240448	16.7268	0.0395725	16.9212	0.0222547					16.8427	0.0180848	16.8426	0.0643868	17.0352	0.0332448
			16.727	0.0240674	16.7354	0.0396175	16.9299	0.0222686					16.8513	0.0179097	16.8511	0.0648422	17.044	0.033322
			16.7355	0.024059	16.7439	0.0396901	16.9387	0.0222722					16.8598	0.0177636	16.8596	0.0652692	17.0527	0.0333998
			16.7441	0.0240183	16.7524	0.0398016	16.9475	0.0222739					16.8683	0.0176483	16.8682	0.0656692	17.0615	0.0334677
			16.7526	0.0239979	16.761	0.0399649	16.9562	0.0222741					16.8769	0.0175549	16.8767	0.0660437	17.0703	0.0335121
			16.7611	0.0239918	16.7695	0.0401934	16.965	0.0222742					16.8854	0.0174601	16.8852	0.0663937	17.079	0.0335595
			16.7697	0.0239496	16.778	0.0404988	16.9738	0.0222742					16.8939	0.0173606	16.8938	0.0667206	17.0878	0.0336042
			16.7782	0.023867	16.7866	0.0408898	16.9826	0.0222672					16.9025	0.0171815	16.9023	0.0670254	17.0966	0.0336423
			16.7867	0.0238136	16.7951	0.04137	16.9913	0.0222502					16.911	0.0170665	16.9108	0.0673096	17.1054	0.0336895
			16.7953	0.0238137	16.8036	0.041937	17.0001	0.0222331					16.9195	0.0170148	16.9194	0.0675742	17.1141	0.0337121
			16.8038	0.0238287	16.8122	0.042582	17.0089	0.0222225					16.9281	0.0170021	16.9279	0.0678205	17.1229	0.0337223
			16.8123	0.0238445	16.8207	0.043291	17.0176	0.0222144					16.9366	0.0170688	16.9364	0.0680496	17.1317	0.0337347
			16.8209	0.0238404	16.8292	0.0440465	17.0264	0.0221909					16.9451	0.0171618	16.945	0.0682628	17.1405	0.0337353
			16.8294	0.0238154	16.8378	0.0448294	17.0352	0.0221582					16.9537	0.0172692	16.9535	0.068461	17.1492	0.0337344
			16.8379	0.0238528	16.8463	0.0456213	17.044	0.0221249					16.9622	0.0173915	16.962	0.0686451	17.158	0.0337335
			16.8465	0.0238907	16.8548	0.0464064	17.0527	0.0220932					16.9707	0.0176219	16.9706	0.068816	17.1668	0.0337095
			16.855	0.0239171	16.8634	0.0471719	17.0615	0.0220607					16.9793	0.0177911	16.9791	0.0689745	17.1755	0.0336773
			16.8635	0.0239215	16.8719	0.0479087	17.0703	0.0220145					16.9878	0.0178747	16.9876	0.0691214	17.1843	0.0336491
			16.8721	0.0239245	16.8804	0.0486112	17.079	0.0219653					16.9963	0.0178239	16.9962	0.0692574	17.1931	0.0336173
			16.8806	0.02392	16.889	0.0492763	17.0878	0.0219188					17.0049	0.0177526	17.0047	0.0693832	17.2019	0.0335655
			16.8891	0.0239068	16.8975	0.0499031	17.0966	0.0218712					17.0134	0.017682	17.0132	0.0694996	17.2106	0.033501
			16.8977	0.0238956	16.906	0.0504921	17.1054	0.0218178					17.0219	0.0175857	17.0218	0.0696072	17.2194	0.0334309
			16.9062	0.0238713	16.9146	0.0510445	17.1141	0.0217574					17.0305	0.0173987	17.0303	0.0697067	17.2282	0.0333539
			16.9147	0.0238323	16.9231	0.051562	17.1229	0.0216935					17.039	0.0172701	17.0388	0.069799	17.2369	0.0332744
			16.9233	0.0237649	16.9316	0.0520466	17.1317	0.0216253					17.0475	0.0172811	17.0474	0.0698846	17.2457	0.0331809
			16.9318	0.0237123	16.9402	0.0525001	17.1405	0.0215524					17.0561	0.0173311	17.0559	0.0699643	17.2545	0.0330799
			16.9403	0.0238129	16.9487	0.0529245	17.1492	0.021471					17.0646	0.0173864	17.0644	0.0700387	17.2633	0.0329809
			16.9489	0.023931	16.9572	0.0533214	17.158	0.0213829					17.0731	0.0174151	17.073	0.0701082	17.272	0.0328818
			16.9574	0.024034	16.9658	0.0536926	17.1668	0.0212945					17.0817	0.017415	17.0815	0.0701734	17.2808	0.0327727
			16.9659	0.024122	16.9743	0.0540397	17.1755	0.0211995					17.0902	0.0173601	17.09	0.0702347	17.2896	0.0326434
			16.9745	0.0241198	16.9828	0.0543642	17.1843	0.0211007					17.0987	0.0172545	17.0986	0.0702923	17.2983	0.0325067
			16.983	0.0240156	16.9914	0.0546675	17.1931	0.0210083					17.1073	0.0172224	17.1071	0.0703466	17.3071	0.0323681
			16.9915	0.0239565	16.9999	0.0549511	17.2019	0.0209065					17.1158	0.017228	17.1156	0.0703979	17.3159	0.0322281
			17.0001	0.0239138	17.0084	0.0552161	17.2106	0.0207868					17.1243	0.0172586	17.1242	0.0704464	17.3247	0.0320794
			17.0086	0.0238776	17.017	0.055464	17.2194	0.0206664					17.1329	0.0173025	17.1327	0.0704923	17.3334	0.0319178
			17.0171	0.0238786	17.0255	0.0556959	17.2282	0.0205469					17.1414	0.0173843	17.1412	0.0705359	17.3422	0.0317497
			17.0257	0.0238885	17.034	0.0559129	17.2369	0.0204215					17.1499	0.0174766	17.1498	0.0705774	17.351	0.0315719
			17.0342	0.023883	17.0426	0.0561161	17.2457	0.0202915					17.1585	0.0175661	17.1583	0.0706167	17.3598	0.0314094
			17.0427	0.0238604	17.0511	0.0563065	17.2545	0.0201566					17.167	0.0176163	17.1668	0.0706541	17.3685	0.0312529
			17.0513	0.0238174	17.0596	0.0564849	17.2633	0.0200213					17.1755	0.0176251	17.1754	0.0706894	17.3773	0.0310743
			17.0598	0.0237549	17.0682	0.0566522	17.272	0.0198937					17.1841	0.0175356	17.1839	0.0707228	17.3861	0.0308815
			17.0683	0.0236438	17.0767	0.0568091	17.2808	0.0197614					17.1926	0.0175485	17.1924	0.0707542	17.3948	0.030687
			17.0769	0.0235592	17.0852	0.0569563	17.2896	0.0196198					17.2011	0.0176331	17.201	0.0707835	17.4036	0.0304941
			17.0854	0.0234979	17.0938	0.0570943	17.2983	0.0194705					17.2097	0.0177223	17.2095	0.0708108	17.4124	0.0302881
			17.0939	0.0234551	17.1023	0.0572237	17.3071	0.0193141					17.2182	0.017779	17.218	0.0708361	17.4212	0.0300644
			17.1025	0.0234386	17.1108	0.057345	17.3159	0.0191676					17.2267	0.0178018	17.2266	0.0708594	17.4299	0.0298422
			17.111	0.023428	17.1194	0.0574586	17.3247	0.0190212					17.2353	0.0178216	17.2351	0.0708809	17.4387	0.029629
			17.1195	0.023403	17.1279	0.0575649	17.3334	0.0188575					17.2438	0.0178843	17.2436	0.0709007	17.4475	0.0294245
			17.1281	0.0233624	17.1364	0.0576645	17.3422	0.0186931					17.2523	0.0179578	17.2522	0.0709188	17.4562	0.0292135
			17.1366	0.0233749	17.145	0.0577576	17.351	0.01853					17.2609	0.0179757	17.2607	0.0709353	17.465	0.0289903
			17.1451	0.0233877	17.1535	0.0578446	17.3598	0.0183744					17.2694	0.0179335	17.2692	0.0709504	17.4738	0.0287622
			17.1537	0.0233906	17.162	0.0579261	17.3685	0.0182213					17.2779	0.017912	17.2778	0.0709641	17.4826	0.0285377
			17.1622	0.0233671	17.1706	0.0580022	17.3773	0.0180542					17.2865	0.017904	17.2863	0.0709765	17.4913	0.0283162
			17.1707	0.0233108	17.1791	0.0580735	17.3861	0.0178751					17.295	0.0178087	17.2948	0.0709878	17.5001	0.0280788
			17.1793	0.0233166	17.1876	0.0581403	17.3948	0.0176903					17.3035	0.0176185	17.3034	0.070998	17.5089	0.0278383
			17.1878	0.0233424	17.1962	0.0582029	17.4036	0.0175127					17.3121	0.0173803	17.3119	0.0710074	17.5176	0.0275945
			17.1963	0.0233843	17.2047	0.0582617	17.4124	0.0173359					17.3206	0.0170744	17.3204	0.0710162	17.5264	0.0273645
			17.2049	0.0234258	17.2132	0.058317	17.4212	0.017147					17.3291	0.0167762	17.329	0.0710245	17.5352	0.0271533
			17.2134	0.023454	17.2218	0.058369	17.4299	0.0169534					17.3377	0.016631	17.3375	0.0710324	17.544	0.0269434
			17.2219	0.0234688	17.2303	0.058418	17.4387	0.0167655					17.3462	0.0165752	17.346	0.0710401	17.5527	0.0267174
			17.2305	0.0234321	17.2388	0.0584642	17.4475	0.0165906					17.3547	0.0165201	17.3546	0.0710476	17.5615	0.0264759
			17.239	0.02337	17.2474	0.0585078	17.4562	0.0164172					17.3633	0.016454	17.3631	0.0710549	17.5703	0.0262463
			17.2475	0.0232899	17.2559	0.0585488	17.465	0.0162314					17.3718	0.0164591	17.3716	0.0710618	17.5791	0.0260326
			17.2561	0.0231534	17.2644	0.0585872	17.4738	0.0160464					17.3803	0.0164365	17.3802	0.0710683	17.5878	0.0258132
			17.2646	0.0230238	17.273	0.0586231	17.4826	0.015858					17.3889	0.0163707	17.3887	0.0710742	17.5966	0.0255901
			17.2731	0.0229023	17.2815	0.0586559	17.4913	0.0156762					17.3974	0.0161925	17.3972	0.0710795	17.6054	0.0253718
			17.2817	0.0227865	17.29	0.058685	17.5001	0.0154985					17.4059	0.0160237	17.4058	0.0710841	17.6141	0.0251572
			17.2902	0.0226206	17.2986	0.0587092	17.5089	0.0153118					17.4145	0.0158708	17.4143	0.071088	17.6229	0.024961
			17.2987	0.022489	17.3071	0.058726	17.5176	0.0151291					17.423	0.0157298	17.4228	0.0710912	17.6317	0.0247697
			17.3073	0.0223769	17.3156	0.0587319	17.5264	0.0149491					17.4315	0.0155676	17.4314	0.0710936	17.6405	0.0245685
			17.3158	0.0222685	17.3242	0.0587214	17.5352	0.0147852					17.4401	0.0154541	17.4399	0.0710947	17.6492	0.0243612
			17.3243	0.0221615	17.3327	0.0586866	17.544	0.0146284					17.4486	0.0154402	17.4484	0.071094	17.658	0.0241663
			17.3329	0.0220465	17.3412	0.0586176	17.5527	0.0144615					17.4571	0.0154669	17.457	0.0710902	17.6668	0.0239894
			17.3414	0.0219392	17.3498	0.0585023	17.5615	0.01429					17.4657	0.0154884	17.4655	0.071081	17.6755	0.0238056
			17.3499	0.0218418	17.3583	0.0583277	17.5703	0.0141177					17.4742	0.0154996	17.474	0.0710628	17.6843	0.0236137
			17.3585	0.021744	17.3668	0.058081	17.5791	0.0139506					17.4827	0.0154521	17.4826	0.0710296	17.6931	0.0234364
			17.367	0.0215598	17.3754	0.0577518	17.5878	0.0137866					17.4913	0.0154226	17.4911	0.0709728	17.7019	0.0232734
			17.3755	0.0213658	17.3839	0.0573335	17.5966	0.0136208					17.4998	0.015428	17.4996	0.0708803	17.7106	0.02313
			17.3841	0.0211478	17.3924	0.0568253	17.6054	0.0134575					17.5083	0.0154464	17.5082	0.0707359	17.7194	0.0229903
			17.3926	0.0209337	17.401	0.0562325	17.6141	0.013305					17.5169	0.0153808	17.5167	0.07052	17.7282	0.0228465
			17.4011	0.0207693	17.4095	0.0555662	17.6229	0.0131659					17.5254	0.015224	17.5252	0.0702103	17.7369	0.0227081
			17.4097	0.0206342	17.418	0.0548423	17.6317	0.0130269					17.5339	0.0150381	17.5338	0.0697841	17.7457	0.0225772
			17.4182	0.0204886	17.4266	0.0540793	17.6405	0.0128805					17.5425	0.0149432	17.5423	0.069221	17.7545	0.0224662
			17.4267	0.0203277	17.4351	0.0532963	17.6492	0.0127322					17.551	0.0148696	17.5508	0.0685066	17.7633	0.0223516
			17.4353	0.0201402	17.4436	0.0525109	17.658	0.0125894					17.5595	0.0148013	17.5594	0.0676347	17.772	0.0222417
			17.4438	0.0199431	17.4522	0.0517378	17.6668	0.0124535					17.5681	0.0147069	17.5679	0.06661	17.7808	0.0221463
			17.4523	0.0197453	17.4607	0.0509883	17.6755	0.0123131					17.5766	0.0145872	17.5764	0.0654477	17.7896	0.0220644
			17.4609	0.0195986	17.4692	0.0502701	17.6843	0.0121691					17.5851	0.0144458	17.585	0.0641725	17.7984	0.0220108
			17.4694	0.0195158	17.4778	0.0495876	17.6931	0.0120286					17.5937	0.0142537	17.5935	0.0628151	17.8071	0.0219534
			17.4779	0.0194918	17.4863	0.0489429	17.7019	0.0118991					17.6022	0.0140317	17.602	0.0614094	17.8159	0.0218928
			17.4865	0.0194773	17.4948	0.0483362	17.7106	0.0117831					17.6107	0.0137866	17.6106	0.0599876	17.8247	0.0218456
			17.495	0.019464	17.5034	0.0477668	17.7194	0.0116646					17.6193	0.0135765	17.6191	0.0585777	17.8334	0.021804
			17.5035	0.019444	17.5119	0.0472329	17.7282	0.0115422					17.6278	0.013403	17.6276	0.0572024	17.8422	0.0217808
			17.5121	0.01927	17.5204	0.0467328	17.7369	0.0114215					17.6363	0.0132613	17.6362	0.0558783	17.851	0.02176
			17.5206	0.0190629	17.529	0.0462644	17.7457	0.0113043					17.6449	0.0131544	17.6447	0.0546159	17.8598	0.0217389
			17.5291	0.0189252	17.5375	0.0458259	17.7545	0.0111959					17.6534	0.0131026	17.6532	0.0534207	17.8685	0.0217313
			17.5377	0.0187889	17.546	0.0454152	17.7633	0.0110867					17.6619	0.0130794	17.6618	0.0522946	17.8773	0.0217342
			17.5462	0.0186407	17.5546	0.0450307	17.772	0.0109739					17.6705	0.0130772	17.6703	0.051237	17.8861	0.0217538
			17.5547	0.0184376	17.5631	0.0446706	17.7808	0.010868					17.679	0.0130642	17.6788	0.0502459	17.8948	0.0217748
			17.5633	0.0181993	17.5716	0.0443334	17.7896	0.0107707					17.6875	0.0130362	17.6874	0.0493183	17.9036	0.0218054
			17.5718	0.0179862	17.5802	0.0440177	17.7984	0.0106841					17.6961	0.0129503	17.6959	0.0484509	17.9124	0.021842
			17.5803	0.0178046	17.5887	0.043722	17.8071	0.0106052					17.7046	0.0128272	17.7044	0.0476401	17.9212	0.02188
			17.5889	0.0176492	17.5972	0.0434452	17.8159	0.010519					17.7131	0.0126697	17.713	0.0468824	17.9299	0.0219382
			17.5974	0.0175215	17.6058	0.043186	17.8247	0.0104309					17.7217	0.0125033	17.7215	0.0461743	17.9387	0.0220013
			17.6059	0.0174008	17.6143	0.0429433	17.8334	0.0103462					17.7302	0.012485	17.73	0.0455124	17.9475	0.0220629
			17.6145	0.0172832	17.6228	0.0427162	17.8422	0.0102701					17.7387	0.0125539	17.7386	0.0448934	17.9562	0.0221328
			17.623	0.0171724	17.6314	0.0425037	17.851	0.0101961					17.7473	0.0126277	17.7471	0.0443143	17.965	0.022209
			17.6315	0.0170683	17.6399	0.0423049	17.8598	0.0101193					17.7558	0.0126842	17.7556	0.0437723	17.9738	0.0223003
			17.6401	0.0169233	17.6484	0.0421191	17.8685	0.0100467					17.7643	0.012723	17.7642	0.0432647	17.9826	0.0223922
			17.6486	0.0167542	17.657	0.0419454	17.8773	0.00997966					17.7729	0.0127266	17.7727	0.0427891	17.9913	0.0224815
			17.6571	0.0165717	17.6655	0.0417832	17.8861	0.00992317					17.7814	0.0126951	17.7812	0.0423435	18.0001	0.0225774
			17.6657	0.0163923	17.674	0.0416318	17.8948	0.00986951					17.7899	0.0126169	17.7898	0.041926	18.0089	0.022678
			17.6742	0.0162459	17.6826	0.0414905	17.9036	0.00981749					17.7985	0.0125326	17.7983	0.0415349	18.0177	0.0227854
			17.6827	0.01617	17.6911	0.0413586	17.9124	0.0097656					17.807	0.0124631	17.8068	0.0411686	18.0264	0.0228952
			17.6913	0.0160838	17.6996	0.0412355	17.9212	0.00970911					17.8155	0.0124341	17.8154	0.040826	18.0352	0.0230066
			17.6998	0.0159744	17.7082	0.0411205	17.9299	0.00966558					17.8241	0.0124691	17.8239	0.0405056	18.044	0.0231115
			17.7083	0.0158105	17.7167	0.0410131	17.9387	0.00962813					17.8326	0.0125573	17.8324	0.0402064	18.0527	0.0232246
			17.7169	0.015624	17.7252	0.0409126	17.9475	0.00957959					17.8411	0.0126577	17.841	0.0399273	18.0615	0.0233452
			17.7254	0.0154681	17.7338	0.0408185	17.9562	0.00953426					17.8497	0.0127521	17.8495	0.039667	18.0703	0.0234687
			17.7339	0.015333	17.7423	0.0407303	17.965	0.00949618					17.8582	0.0127737	17.858	0.0394246	18.0791	0.0235999
			17.7425	0.0151964	17.7508	0.0406474	17.9738	0.00946172					17.8667	0.0127187	17.8666	0.0391989	18.0878	0.0237204
			17.751	0.0150553	17.7594	0.0405696	17.9826	0.00943073					17.8753	0.0126613	17.8751	0.0389889	18.0966	0.0238403
			17.7595	0.0148604	17.7679	0.0404964	17.9913	0.00940205					17.8838	0.0125923	17.8836	0.0387934	18.1054	0.0239748
			17.7681	0.0146376	17.7764	0.0404277	18.0001	0.00937059					17.8923	0.0125092	17.8922	0.0386115	18.1141	0.0241079
			17.7766	0.0144354	17.785	0.0403631	18.0089	0.00933676					17.9009	0.0124448	17.9007	0.0384422	18.1229	0.0242328
			17.7851	0.0142837	17.7935	0.0403023	18.0177	0.0093108					17.9094	0.0123235	17.9092	0.0382844	18.1317	0.0243485
			17.7937	0.0141656	17.802	0.0402454	18.0264	0.00928551					17.9179	0.0121375	17.9178	0.0381373	18.1405	0.0244696
			17.8022	0.0140445	17.8106	0.0401924	18.0352	0.00925854					17.9265	0.0120563	17.9263	0.0379998	18.1492	0.024601
			17.8107	0.0139156	17.8191	0.040143	18.044	0.00923014					17.935	0.0121589	17.9348	0.0378711	18.158	0.0247344
			17.8193	0.0138202	17.8276	0.0400972	18.0527	0.00920085					17.9435	0.0123364	17.9434	0.0377503	18.1668	0.0248663
			17.8278	0.0137619	17.8362	0.0400546	18.0615	0.00918031					17.9521	0.0124751	17.9519	0.0376366	18.1755	0.0249777
			17.8363	0.0137181	17.8447	0.0400149	18.0703	0.00916392					17.9606	0.0125639	17.9604	0.0375293	18.1843	0.0250879
			17.8449	0.0136658	17.8532	0.0399781	18.0791	0.00914411					17.9691	0.0123339	17.969	0.0374277	18.1931	0.0252174
			17.8534	0.0136027	17.8618	0.0399438	18.0878	0.00912016					17.9777	0.0120583	17.9775	0.0373315	18.2019	0.0253388
			17.8619	0.013533	17.8703	0.0399119	18.0966	0.00909947					17.9862	0.0118068	17.986	0.0372401	18.2106	0.025445
			17.8705	0.0135217	17.8788	0.0398824	18.1054	0.0090835					17.9947	0.011652	17.9946	0.0371533	18.2194	0.0255583
			17.879	0.0135082	17.8874	0.0398552	18.1141	0.00906201					18.0033	0.0116583	18.0031	0.0370709	18.2282	0.0256696
			17.8875	0.0134813	17.8959	0.0398302	18.1229	0.00904142					18.0118	0.0116675	18.0116	0.0369927	18.237	0.0257739
			17.8961	0.0134216	17.9044	0.0398074	18.1317	0.0090178					18.0203	0.0116526	18.0202	0.0369184	18.2457	0.0258752
			17.9046	0.0133145	17.913	0.0397867	18.1405	0.00899221					18.0289	0.0115917	18.0287	0.0368478	18.2545	0.0259755
			17.9131	0.0132302	17.9215	0.039768	18.1492	0.00897977					18.0374	0.0113943	18.0372	0.0367807	18.2633	0.0260756
			17.9217	0.0132028	17.93	0.0397512	18.158	0.00896921					18.0459	0.0111986	18.0458	0.036717	18.272	0.0261719
			17.9302	0.0131882	17.9386	0.0397361	18.1668	0.00895506					18.0545	0.0110249	18.0543	0.0366565	18.2808	0.0262704
			17.9387	0.0131563	17.9471	0.0397223	18.1755	0.0089367					18.063	0.0108637	18.0628	0.0365992	18.2896	0.0263576
			17.9473	0.0131052	17.9556	0.0397098	18.1843	0.00891768					18.0715	0.0107126	18.0714	0.0365451	18.2984	0.0264279
			17.9558	0.0129667	17.9642	0.0396983	18.1931	0.00890743					18.0801	0.0105639	18.0799	0.0364943	18.3071	0.0264953
			17.9643	0.0127889	17.9727	0.0396875	18.2019	0.00889691					18.0886	0.01046	18.0884	0.036447	18.3159	0.0265641
			17.9729	0.0126797	17.9812	0.0396774	18.2106	0.00887664					18.0971	0.0104114	18.097	0.0364033	18.3247	0.0266343
			17.9814	0.0126314	17.9898	0.0396679	18.2194	0.0088563					18.1057	0.0104134	18.1055	0.0363635	18.3334	0.0267022
			17.9899	0.012614	17.9983	0.0396588	18.2282	0.0088339					18.1142	0.0105067	18.114	0.0363276	18.3422	0.0267575
			17.9985	0.0126106	18.0068	0.0396503	18.237	0.0088193					18.1227	0.0105847	18.1226	0.0362956	18.351	0.0267986
			18.007	0.0125652	18.0154	0.0396422	18.2457	0.00881072					18.1313	0.0106305	18.1311	0.0362674	18.3598	0.0268485
			18.0155	0.0124732	18.0239	0.0396348	18.2545	0.00879456					18.1398	0.0106172	18.1396	0.0362429	18.3685	0.0269018
			18.0241	0.0124299	18.0324	0.0396279	18.2633	0.00877684					18.1483	0.0105792	18.1482	0.0362217	18.3773	0.0269427
			18.0326	0.0124216	18.041	0.0396217	18.272	0.0087563					18.1569	0.010525	18.1567	0.0362035	18.3861	0.0269732
			18.0411	0.0124193	18.0495	0.0396161	18.2808	0.00874025					18.1654	0.0104319	18.1652	0.0361881	18.3948	0.0269975
			18.0497	0.0123911	18.058	0.0396112	18.2896	0.00872334					18.1739	0.0103179	18.1738	0.0361751	18.4036	0.0270205
			18.0582	0.0123351	18.0666	0.0396069	18.2984	0.00870339					18.1825	0.0101508	18.1823	0.0361643	18.4124	0.0270435
			18.0667	0.0121997	18.0751	0.039603	18.3071	0.00868579					18.191	0.0100337	18.1908	0.0361554	18.4212	0.0270645
			18.0753	0.0120442	18.0836	0.0395995	18.3159	0.00867196					18.1995	0.00994656	18.1994	0.0361483	18.4299	0.027068
			18.0838	0.0119818	18.0922	0.0395964	18.3247	0.00865825					18.2081	0.00987374	18.2079	0.0361426	18.4387	0.0270689
			18.0923	0.0119849	18.1007	0.0395933	18.3334	0.00864138					18.2166	0.00980925	18.2164	0.0361384	18.4475	0.0270653
			18.1009	0.0120025	18.1092	0.0395903	18.3422	0.00862698					18.2251	0.00973924	18.225	0.0361352	18.4563	0.0270617
			18.1094	0.0120264	18.1178	0.0395871	18.351	0.00861084					18.2337	0.00966216	18.2335	0.0361331	18.465	0.027052
			18.1179	0.0120493	18.1263	0.0395836	18.3598	0.00858686					18.2422	0.00962388	18.242	0.0361317	18.4738	0.0270186
			18.1265	0.0120666	18.1348	0.0395797	18.3685	0.008565					18.2507	0.00962823	18.2506	0.0361309	18.4826	0.0269893
			18.135	0.0120785	18.1434	0.0395754	18.3773	0.00854408					18.2593	0.00963319	18.2591	0.0361306	18.4913	0.0269486
			18.1435	0.0120362	18.1519	0.0395705	18.3861	0.00851694					18.2678	0.00963215	18.2676	0.0361307	18.5001	0.026909
			18.1521	0.0119912	18.1604	0.0395651	18.3948	0.0084875					18.2763	0.00958557	18.2762	0.0361311	18.5089	0.0268646
			18.1606	0.0119482	18.169	0.0395591	18.4036	0.00845721					18.2849	0.00958343	18.2847	0.0361319	18.5177	0.0268084
			18.1691	0.0119059	18.1775	0.0395526	18.4124	0.00843082					18.2934	0.00959964	18.2932	0.0361329	18.5264	0.0267488
			18.1777	0.0118688	18.186	0.0395459	18.4212	0.00840939					18.3019	0.00958441	18.3018	0.0361343	18.5352	0.0266802
			18.1862	0.0118314	18.1946	0.0395389	18.4299	0.00838383					18.3105	0.00953385	18.3103	0.0361361	18.544	0.0266088
			18.1947	0.0117929	18.2031	0.039532	18.4387	0.00835289					18.319	0.0095169	18.3188	0.0361381	18.5527	0.0265237
			18.2033	0.0117652	18.2116	0.0395253	18.4475	0.00831977					18.3275	0.00958166	18.3274	0.0361405	18.5615	0.0264235
			18.2118	0.011744	18.2202	0.0395191	18.4563	0.00829002					18.3361	0.00968903	18.3359	0.0361431	18.5703	0.0263153
			18.2203	0.0117063	18.2287	0.0395137	18.465	0.00826156					18.3446	0.00976045	18.3444	0.0361458	18.5791	0.0262058
			18.2289	0.01165	18.2372	0.039509	18.4738	0.00822777					18.3531	0.00978791	18.353	0.0361485	18.5878	0.0261113
			18.2374	0.0115956	18.2458	0.0395054	18.4826	0.00819162					18.3617	0.00980498	18.3615	0.0361513	18.5966	0.0260113
			18.2459	0.0115633	18.2543	0.0395027	18.4913	0.00815268					18.3702	0.00987774	18.37	0.0361538	18.6054	0.0258879
			18.2545	0.0115361	18.2628	0.0395009	18.5001	0.00812479					18.3787	0.00994079	18.3786	0.0361561	18.6141	0.0257595
			18.263	0.0115105	18.2714	0.0395	18.5089	0.00809906					18.3873	0.00998293	18.3871	0.0361581	18.6229	0.0256264
			18.2715	0.0114805	18.2799	0.0394998	18.5177	0.00806243					18.3958	0.00998519	18.3956	0.0361597	18.6317	0.025495
			18.2801	0.0114459	18.2884	0.0395	18.5264	0.00801943					18.4043	0.0100204	18.4042	0.0361609	18.6405	0.025358
			18.2886	0.0114004	18.297	0.0395006	18.5352	0.00797878					18.4129	0.0100632	18.4127	0.0361616	18.6492	0.0252076
			18.2971	0.0113551	18.3055	0.0395012	18.544	0.0079522					18.4214	0.0101002	18.4212	0.036162	18.658	0.025047
			18.3057	0.0113121	18.314	0.0395017	18.5527	0.00791887					18.4299	0.0101308	18.4298	0.0361621	18.6668	0.0248865
			18.3142	0.011258	18.3226	0.039502	18.5615	0.00787503					18.4385	0.0100259	18.4383	0.0361619	18.6756	0.024729
			18.3227	0.0112057	18.3311	0.0395019	18.5703	0.00783584					18.447	0.00995501	18.4468	0.0361615	18.6843	0.0245709
			18.3313	0.0111575	18.3396	0.0395013	18.5791	0.00779124					18.4555	0.0100491	18.4554	0.0361608	18.6931	0.0244089
			18.3398	0.0110915	18.3482	0.0395002	18.5878	0.00775082					18.4641	0.0101472	18.4639	0.0361598	18.7019	0.0242252
			18.3483	0.0110299	18.3567	0.0394987	18.5966	0.00772043					18.4726	0.0102207	18.4724	0.0361585	18.7106	0.0240492
			18.3569	0.0109679	18.3652	0.0394967	18.6054	0.00767681					18.4811	0.0102461	18.481	0.0361569	18.7194	0.0238819
			18.3654	0.010904	18.3738	0.0394945	18.6141	0.00763016					18.4897	0.010228	18.4895	0.0361548	18.7282	0.0237016
			18.3739	0.0108131	18.3823	0.0394922	18.6229	0.00758814					18.4982	0.0101987	18.498	0.0361525	18.737	0.0235167
			18.3825	0.0106927	18.3908	0.03949	18.6317	0.0075439					18.5067	0.0101431	18.5066	0.0361499	18.7457	0.0233325
			18.391	0.0106152	18.3994	0.0394879	18.6405	0.00749819					18.5153	0.0100645	18.5151	0.0361472	18.7545	0.0231485
			18.3995	0.0105994	18.4079	0.0394859	18.6492	0.00744862					18.5238	0.00996606	18.5236	0.0361444	18.7633	0.0229685
			18.4081	0.0106207	18.4164	0.0394842	18.658	0.00740105					18.5323	0.00980989	18.5322	0.0361418	18.772	0.0227865
			18.4166	0.0106526	18.425	0.0394827	18.6668	0.00735287					18.5409	0.00969546	18.5407	0.0361394	18.7808	0.0225944
			18.4251	0.0106798	18.4335	0.0394816	18.6756	0.00730955					18.5494	0.00964492	18.5492	0.0361374	18.7896	0.0224055
			18.4337	0.0107009	18.442	0.0394809	18.6843	0.00726569					18.5579	0.00962972	18.5578	0.0361361	18.7984	0.0222254
			18.4422	0.0107323	18.4506	0.0394807	18.6931	0.00721449					18.5665	0.00962929	18.5663	0.0361352	18.8071	0.0220471
			18.4507	0.0107815	18.4591	0.039481	18.7019	0.00716507					18.575	0.00963358	18.5748	0.0361344	18.8159	0.0218587
			18.4593	0.0108275	18.4676	0.0394818	18.7106	0.00711477					18.5835	0.00960694	18.5834	0.0361337	18.8247	0.0216705
			18.4678	0.010867	18.4762	0.0394831	18.7194	0.00706947					18.5921	0.00954667	18.5919	0.0361329	18.8334	0.021487
			18.4763	0.0108656	18.4847	0.039485	18.7282	0.00702542					18.6006	0.00950257	18.6004	0.036132	18.8422	0.0213038
			18.4849	0.0108215	18.4932	0.0394874	18.737	0.00697492					18.6091	0.00948102	18.609	0.0361309	18.851	0.0211421
			18.4934	0.0106868	18.5018	0.0394903	18.7457	0.0069284					18.6177	0.00947248	18.6175	0.0361298	18.8598	0.0209726
			18.5019	0.0105974	18.5103	0.0394937	18.7545	0.00688844					18.6262	0.00947417	18.626	0.0361285	18.8685	0.0207883
			18.5105	0.0105406	18.5188	0.0394974	18.7633	0.0068505					18.6347	0.0094849	18.6346	0.0361272	18.8773	0.0206136
			18.519	0.0105077	18.5274	0.0395013	18.772	0.00681381					18.6433	0.00949293	18.6431	0.0361258	18.8861	0.0204542
			18.5275	0.0104839	18.5359	0.0395053	18.7808	0.00677817					18.6518	0.00949665	18.6516	0.0361246	18.8949	0.0202956
			18.5361	0.0104662	18.5444	0.0395095	18.7896	0.00673754					18.6603	0.00942553	18.6602	0.0361236	18.9036	0.0201218
			18.5446	0.0104629	18.553	0.0395137	18.7984	0.00669354					18.6688	0.00948636	18.6687	0.0361227	18.9124	0.0199552
			18.5531	0.0104445	18.5615	0.0395179	18.8071	0.0066623					18.6774	0.00956302	18.6772	0.036122	18.9212	0.0197932
			18.5617	0.0104077	18.57	0.039522	18.8159	0.00662974					18.6859	0.00962957	18.6858	0.0361213	18.9299	0.0196323
			18.5702	0.0103221	18.5786	0.0395261	18.8247	0.00658738					18.6944	0.00963957	18.6943	0.0361207	18.9387	0.0194804
			18.5787	0.0102528	18.5871	0.0395301	18.8334	0.00654867					18.703	0.00954025	18.7028	0.0361201	18.9475	0.0193327
			18.5873	0.0102299	18.5956	0.0395338	18.8422	0.00651127					18.7115	0.00937527	18.7114	0.0361192	18.9563	0.0191869
			18.5958	0.0102332	18.6042	0.0395372	18.851	0.00647643					18.72	0.00924806	18.7199	0.036118	18.965	0.0190415
			18.6043	0.0102061	18.6127	0.0395401	18.8598	0.00645					18.7286	0.00913252	18.7284	0.0361166	18.9738	0.0189051
			18.6129	0.0101428	18.6212	0.0395421	18.8685	0.00642109					18.7371	0.00902079	18.737	0.0361149	18.9826	0.0187748
			18.6214	0.0100073	18.6298	0.039543	18.8773	0.00638383					18.7456	0.00891486	18.7455	0.036113	18.9913	0.0186347
			18.6299	0.00990535	18.6383	0.039542	18.8861	0.0063437					18.7542	0.00881451	18.754	0.0361109	19.0001	0.0185085
			18.6385	0.0098272	18.6468	0.0395377	18.8949	0.00631517					18.7627	0.00869597	18.7626	0.0361087	19.0089	0.0183911
			18.647	0.00976332	18.6554	0.0395282	18.9036	0.00628715					18.7712	0.00860801	18.7711	0.0361065	19.0177	0.0182707
			18.6555	0.00970781	18.6639	0.0395102	18.9124	0.00624856					18.7798	0.00854186	18.7796	0.0361041	19.0264	0.0181725
			18.664	0.00965907	18.6724	0.0394789	18.9212	0.00621826					18.7883	0.00849276	18.7882	0.0361017	19.0352	0.0180794
			18.6726	0.00963031	18.681	0.0394276	18.9299	0.00618866					18.7968	0.00854136	18.7967	0.0360992	19.044	0.0179775
			18.6811	0.00964431	18.6895	0.0393478	18.9387	0.00616915					18.8054	0.00878435	18.8052	0.0360964	19.0527	0.0178854
			18.6896	0.00968017	18.698	0.0392292	18.9475	0.00615113					18.8139	0.00902118	18.8138	0.0360933	19.0615	0.0178098
			18.6982	0.00973203	18.7066	0.0390609	18.9563	0.00612559					18.8224	0.00921823	18.8223	0.03609	19.0703	0.0177398
			18.7067	0.00978996	18.7151	0.0388321	18.965	0.00610495					18.831	0.00934025	18.8308	0.0360864	19.0791	0.0176708
			18.7152	0.00984078	18.7236	0.0385339	18.9738	0.00608928					18.8395	0.00929079	18.8394	0.0360825	19.0878	0.0176016
			18.7238	0.00988329	18.7322	0.0381608	18.9826	0.00608154					18.848	0.00921594	18.8479	0.0360785	19.0966	0.017541
			18.7323	0.00989591	18.7407	0.0377115	18.9913	0.00607209					18.8566	0.00914368	18.8564	0.0360745	19.1054	0.0174905
			18.7408	0.00991436	18.7492	0.03719	19.0001	0.00605992					18.8651	0.00899459	18.865	0.0360704	19.1142	0.0174472
			18.7494	0.0099125	18.7578	0.0366046	19.0089	0.00605255					18.8736	0.00892778	18.8735	0.0360666	19.1229	0.017409
			18.7579	0.00988688	18.7663	0.0359672	19.0177	0.00605017					18.8822	0.00887577	18.882	0.0360629	19.1317	0.0173682
			18.7664	0.00981371	18.7748	0.0352918	19.0264	0.00605086					18.8907	0.00882172	18.8906	0.0360596	19.1405	0.0173349
			18.775	0.00971638	18.7834	0.0345923	19.0352	0.00605688					18.8992	0.00872152	18.8991	0.0360568	19.1492	0.0173077
			18.7835	0.00960147	18.7919	0.0338815	19.044	0.00606617					18.9078	0.00856943	18.9076	0.0360544	19.158	0.0172865
			18.792	0.00948173	18.8004	0.03317	19.0527	0.00607298					18.9163	0.00847778	18.9162	0.0360526	19.1668	0.0172751
			18.8006	0.00940072	18.809	0.0324663	19.0615	0.00607963					18.9248	0.00846422	18.9247	0.0360515	19.1756	0.0172627
			18.8091	0.00936193	18.8175	0.0317766	19.0703	0.00609755					18.9334	0.00849052	18.9332	0.0360511	19.1843	0.0172501
			18.8176	0.00934204	18.826	0.0311054	19.0791	0.0061151					18.9419	0.00852477	18.9418	0.0360517	19.1931	0.0172516
			18.8262	0.00929503	18.8346	0.0304561	19.0878	0.00612873					18.9504	0.00855109	18.9503	0.0360533	19.2019	0.0172653
			18.8347	0.00921665	18.8431	0.0298312	19.0966	0.00615113					18.959	0.00856832	18.9588	0.0360559	19.2106	0.0172867
			18.8432	0.00910555	18.8516	0.0292324	19.1054	0.00617188					18.9675	0.00850086	18.9674	0.0360595	19.2194	0.0173118
			18.8518	0.00903817	18.8602	0.0286613	19.1142	0.0062019					18.976	0.00838865	18.9759	0.0360641	19.2282	0.0173429
			18.8603	0.00899688	18.8687	0.0281188	19.1229	0.00624017					18.9846	0.00832486	18.9844	0.0360694	19.237	0.0173866
			18.8688	0.00894782	18.8772	0.0276052	19.1317	0.00627671					18.9931	0.00829416	18.993	0.0360753	19.2457	0.0174404
			18.8774	0.00888715	18.8858	0.0271207	19.1405	0.00632085					19.0016	0.00826448	19.0015	0.0360814	19.2545	0.0175006
			18.8859	0.00879517	18.8943	0.0266647	19.1492	0.00636903					19.0102	0.00823148	19.01	0.0360874	19.2633	0.017564
			18.8944	0.00871613	18.9028	0.0262364	19.158	0.0064249					19.0187	0.0082002	19.0186	0.036093	19.272	0.017631
			18.903	0.0086766	18.9114	0.0258348	19.1668	0.00648908					19.0272	0.00817134	19.0271	0.0360978	19.2808	0.0177055
			18.9115	0.0086519	18.9199	0.0254587	19.1756	0.006555					19.0358	0.00811872	19.0356	0.0361017	19.2896	0.0177889
			18.92	0.00861833	18.9284	0.0251066	19.1843	0.00662324					19.0443	0.00807608	19.0442	0.0361045	19.2984	0.0178829
			18.9286	0.0085737	18.937	0.0247774	19.1931	0.00670022					19.0528	0.00803478	19.0527	0.0361062	19.3071	0.0179831
			18.9371	0.00857577	18.9455	0.0244697	19.2019	0.0067824					19.0614	0.00799226	19.0612	0.0361069	19.3159	0.0180887
			18.9456	0.00858899	18.954	0.0241827	19.2106	0.00686562					19.0699	0.00794605	19.0698	0.0361067	19.3247	0.0182034
			18.9542	0.00860159	18.9626	0.0239157	19.2194	0.00695538					19.0784	0.00789607	19.0783	0.0361058	19.3335	0.018333
			18.9627	0.00861301	18.9711	0.0236689	19.2282	0.00704919					19.087	0.00777482	19.0868	0.0361044	19.3422	0.0184632
			18.9712	0.00862523	18.9796	0.0234434	19.237	0.0071524					19.0955	0.00769824	19.0954	0.0361026	19.351	0.0185823
			18.9798	0.00861918	18.9882	0.0232417	19.2457	0.00726543					19.104	0.00771775	19.1039	0.0361006	19.3598	0.0187042
			18.9883	0.00859344	18.9967	0.0230683	19.2545	0.00738349					19.1126	0.00779763	19.1124	0.0360984	19.3685	0.0188427
			18.9968	0.0085449	19.0052	0.02293	19.2633	0.00750286					19.1211	0.00788812	19.121	0.0360961	19.3773	0.0189996
			19.0054	0.0085218	19.0138	0.0228358	19.272	0.00761899					19.1296	0.00792045	19.1295	0.0360937	19.3861	0.0191546
			19.0139	0.00853699	19.0223	0.0227972	19.2808	0.0077396					19.1382	0.00789009	19.138	0.0360913	19.3949	0.0193109
			19.0224	0.00855442	19.0308	0.0228265	19.2896	0.0078684					19.1467	0.00784401	19.1466	0.036089	19.4036	0.0194768
			19.031	0.00856801	19.0394	0.0229361	19.2984	0.00800546					19.1552	0.00779091	19.1551	0.0360868	19.4124	0.01965
			19.0395	0.00857305	19.0479	0.0231362	19.3071	0.00814995					19.1638	0.00771257	19.1636	0.0360847	19.4212	0.0198354
			19.048	0.00856804	19.0564	0.0234332	19.3159	0.00829707					19.1723	0.00767637	19.1722	0.0360827	19.4299	0.0200271
			19.0566	0.00853999	19.065	0.0238277	19.3247	0.00845236					19.1808	0.00765221	19.1807	0.0360808	19.4387	0.0202229
			19.0651	0.0085495	19.0735	0.0243143	19.3335	0.00861285					19.1894	0.00761094	19.1892	0.0360791	19.4475	0.0204265
			19.0736	0.0085746	19.082	0.0248815	19.3422	0.00877811					19.1979	0.00755065	19.1978	0.0360774	19.4563	0.0206266
			19.0822	0.00860291	19.0906	0.025513	19.351	0.0089463					19.2064	0.007508	19.2063	0.0360758	19.465	0.0208302
			19.0907	0.0086216	19.0991	0.0261897	19.3598	0.0091111					19.215	0.00754787	19.2148	0.0360743	19.4738	0.0210514
			19.0992	0.00862969	19.1076	0.0268923	19.3685	0.00928122					19.2235	0.00766442	19.2234	0.0360729	19.4826	0.0212799
			19.1078	0.00861687	19.1162	0.0276026	19.3773	0.00945034					19.232	0.00776302	19.2319	0.0360717	19.4913	0.0215048
			19.1163	0.00858837	19.1247	0.0283055	19.3861	0.00962286					19.2406	0.00783065	19.2404	0.0360708	19.5001	0.0217401
			19.1248	0.0085807	19.1332	0.0289893	19.3949	0.00980838					19.2491	0.00778268	19.249	0.0360703	19.5089	0.021991
			19.1334	0.00857776	19.1418	0.0296463	19.4036	0.00999595					19.2576	0.00767993	19.2575	0.0360703	19.5177	0.022239
			19.1419	0.00856617	19.1503	0.0302714	19.4124	0.0101861					19.2662	0.007584	19.266	0.036071	19.5264	0.022492
			19.1504	0.0085452	19.1588	0.0308624	19.4212	0.0103829					19.2747	0.00749431	19.2746	0.0360724	19.5352	0.0227368
			19.159	0.00850642	19.1674	0.0314189	19.4299	0.0105864					19.2832	0.00740888	19.2831	0.036075	19.544	0.0229697
			19.1675	0.00844862	19.1759	0.0319413	19.4387	0.010787					19.2918	0.00728853	19.2916	0.036079	19.5528	0.0232205
			19.176	0.00844823	19.1844	0.0324311	19.4475	0.0109852					19.3003	0.0073899	19.3002	0.0360855	19.5615	0.0234754
			19.1846	0.00844115	19.193	0.03289	19.4563	0.011184					19.3088	0.00758208	19.3087	0.0360961	19.5703	0.0237395
			19.1931	0.0084157	19.2015	0.0333196	19.465	0.0113822					19.3174	0.00778559	19.3172	0.036114	19.5791	0.0240083
			19.2016	0.00835726	19.21	0.0337219	19.4738	0.0115801					19.3259	0.00796154	19.3258	0.0361443	19.5878	0.0242669
			19.2102	0.00833451	19.2186	0.0340986	19.4826	0.0117774					19.3344	0.00810757	19.3343	0.036195	19.5966	0.0245413
			19.2187	0.00834252	19.2271	0.0344513	19.4913	0.0119826					19.343	0.00819668	19.3428	0.036278	19.6054	0.0248135
			19.2272	0.00835218	19.2356	0.0347817	19.5001	0.0121881					19.3515	0.00817972	19.3514	0.0364094	19.6142	0.0250813
			19.2358	0.0083592	19.2442	0.0350912	19.5089	0.0123918					19.36	0.00814992	19.3599	0.0366091	19.6229	0.0253467
			19.2443	0.0083087	19.2527	0.0353812	19.5177	0.0125958					19.3686	0.00811125	19.3684	0.0369001	19.6317	0.025595
			19.2528	0.00837716	19.2612	0.0356528	19.5264	0.0127943					19.3771	0.00806232	19.377	0.0373064	19.6405	0.0258488
			19.2614	0.0084578	19.2698	0.0359073	19.5352	0.0129887					19.3856	0.00795298	19.3855	0.0378494	19.6492	0.0261176
			19.2699	0.00852735	19.2783	0.0361459	19.544	0.0131797					19.3942	0.00781964	19.394	0.0385452	19.658	0.0263853
			19.2784	0.00857665	19.2868	0.03637	19.5528	0.0133614					19.4027	0.00773711	19.4026	0.039401	19.6668	0.0266504
			19.287	0.00863504	19.2954	0.0365813	19.5615	0.0135383					19.4112	0.00767254	19.4111	0.040413	19.6756	0.0269168
			19.2955	0.00869541	19.3039	0.0367821	19.5703	0.0137192					19.4198	0.00767587	19.4196	0.0415667	19.6843	0.0271802
			19.304	0.00873737	19.3124	0.0369758	19.5791	0.0139026					19.4283	0.00768244	19.4282	0.0428372	19.6931	0.0274486
			19.3126	0.0087597	19.321	0.0371675	19.5878	0.0140805					19.4368	0.00768	19.4367	0.0441934	19.7019	0.0277122
			19.3211	0.00887444	19.3295	0.0373639	19.5966	0.0142545					19.4454	0.00761752	19.4452	0.0456013	19.7106	0.0279616
			19.3296	0.00900377	19.338	0.0375744	19.6054	0.0144288					19.4539	0.00747662	19.4538	0.0470277	19.7194	0.0282088
			19.3382	0.00911807	19.3466	0.0378107	19.6142	0.0145936					19.4624	0.0073222	19.4623	0.0484437	19.7282	0.0284556
			19.3467	0.00921666	19.3551	0.038086	19.6229	0.0147473					19.471	0.00724458	19.4708	0.0498259	19.737	0.0286992
			19.3552	0.00924548	19.3636	0.0384149	19.6317	0.0148914					19.4795	0.00726973	19.4794	0.0511577	19.7457	0.0289395
			19.3638	0.00929981	19.3722	0.0388105	19.6405	0.0150303					19.488	0.0073697	19.4879	0.0524283	19.7545	0.0291702
			19.3723	0.00939215	19.3807	0.0392836	19.6492	0.0151688					19.4966	0.00746785	19.4964	0.053632	19.7633	0.0294032
			19.3808	0.00947521	19.3892	0.0398398	19.658	0.0152983					19.5051	0.00755295	19.505	0.054767	19.7721	0.029642
			19.3894	0.00954241	19.3978	0.040479	19.6668	0.0154252					19.5136	0.00757762	19.5135	0.0558338	19.7808	0.0298792
			19.3979	0.00956751	19.4063	0.0411943	19.6756	0.0155443					19.5222	0.0076339	19.522	0.0568347	19.7896	0.030103
			19.4064	0.00959709	19.4148	0.0419731	19.6843	0.0156554					19.5307	0.00769583	19.5306	0.0577728	19.7984	0.0303111
			19.415	0.00963032	19.4234	0.0427983	19.6931	0.0157597					19.5392	0.00773937	19.5391	0.0586514	19.8071	0.0305187
			19.4235	0.00966153	19.4319	0.043651	19.7019	0.015852					19.5478	0.00776356	19.5476	0.0594741	19.8159	0.0307217
			19.432	0.00969026	19.4404	0.0445123	19.7106	0.0159362					19.5563	0.00782201	19.5562	0.0602443	19.8247	0.0309194
			19.4406	0.00973125	19.449	0.0453653	19.7194	0.0160094					19.5648	0.00789072	19.5647	0.0609654	19.8335	0.0311251
			19.4491	0.00978575	19.4575	0.0461965	19.7282	0.0160758					19.5734	0.00794354	19.5732	0.0616404	19.8422	0.0313285
			19.4576	0.00983736	19.466	0.046996	19.737	0.0161417					19.5819	0.0079787	19.5818	0.0622722	19.851	0.0315156
			19.4662	0.0100035	19.4746	0.0477577	19.7457	0.0161983					19.5904	0.0080364	19.5903	0.0628637	19.8598	0.0316995
			19.4747	0.0101781	19.4831	0.0484782	19.7545	0.0162387					19.599	0.00812095	19.5988	0.0634172	19.8685	0.0318944
			19.4832	0.010325	19.4916	0.0491565	19.7633	0.016275					19.6075	0.00819743	19.6074	0.0639351	19.8773	0.0320832
			19.4918	0.0104442	19.5002	0.0497934	19.7721	0.0163079					19.616	0.00826109	19.6159	0.0644198	19.8861	0.0322536
			19.5003	0.0104783	19.5087	0.0503904	19.7808	0.0163281					19.6246	0.00830376	19.6244	0.0648731	19.8949	0.032416
			19.5088	0.0105046	19.5172	0.0509497	19.7896	0.0163304					19.6331	0.00831235	19.633	0.0652972	19.9036	0.0325848
			19.5174	0.0105553	19.5258	0.0514734	19.7984	0.0163293					19.6416	0.00833978	19.6415	0.0656939	19.9124	0.0327456
			19.5259	0.0106148	19.5343	0.0519639	19.8071	0.0163282					19.6502	0.00841511	19.65	0.0660648	19.9212	0.0329042
			19.5344	0.0106794	19.5428	0.0524234	19.8159	0.0163178					19.6587	0.00858482	19.6586	0.0664116	19.9299	0.0330636
			19.543	0.010729	19.5514	0.0528539	19.8247	0.0163025					19.6672	0.00876102	19.6671	0.0667359	19.9387	0.0332133
			19.5515	0.0107617	19.5599	0.0532572	19.8335	0.0162769					19.6758	0.00890369	19.6756	0.0670392	19.9475	0.0333625
			19.56	0.0107626	19.5684	0.0536349	19.8422	0.0162433					19.6843	0.00901206	19.6842	0.0673229	19.9563	0.033501
			19.5686	0.0107277	19.577	0.0539885	19.851	0.0162052					19.6928	0.00906544	19.6927	0.0675884	19.965	0.0336344
			19.5771	0.010778	19.5855	0.0543193	19.8598	0.0161633					19.7014	0.00906291	19.7012	0.067837	19.9738	0.0337582
			19.5856	0.0108613	19.594	0.0546286	19.8685	0.0161053					19.7099	0.00908618	19.7098	0.0680698	19.9826	0.033875
			19.5942	0.0109359	19.6026	0.0549176	19.8773	0.0160378					19.7184	0.00912796	19.7183	0.0682878	19.9914	0.0339964
			19.6027	0.0109979	19.6111	0.0551874	19.8861	0.0159672					19.727	0.00917004	19.7268	0.0684919	20.0001	0.0341105
			19.6112	0.0110128	19.6196	0.055439	19.8949	0.0158917					19.7355	0.00921008	19.7354	0.068683	20.0089	0.03422
			19.6198	0.0110851	19.6282	0.0556737	19.9036	0.0158127					19.744	0.00924932	19.7439	0.0688616	20.0177	0.0343369
			19.6283	0.0112027	19.6367	0.0558923	19.9124	0.0157287					19.7526	0.00927802	19.7524	0.0690284	20.0264	0.0344479
			19.6368	0.011334	19.6452	0.0560961	19.9212	0.0156344					19.7611	0.00929549	19.761	0.0691839	20.0352	0.0345523
			19.6454	0.0114575	19.6538	0.0562859	19.9299	0.0155317					19.7696	0.00928958	19.7695	0.0693286	20.044	0.034657
			19.6539	0.0115637	19.6623	0.0564629	19.9387	0.0154256					19.7782	0.0092604	19.778	0.069463	20.0528	0.0347559
			19.6624	0.011653	19.6708	0.056628	19.9475	0.0153184					19.7867	0.00917467	19.7866	0.0695877	20.0615	0.034846
			19.671	0.0117509	19.6794	0.0567821	19.9563	0.015205					19.7952	0.00911927	19.7951	0.069703	20.0703	0.0349464
			19.6795	0.0118454	19.6879	0.0569261	19.965	0.0150803					19.8038	0.00908414	19.8036	0.0698093	20.0791	0.0350513
			19.688	0.0119065	19.6964	0.057061	19.9738	0.0149531					19.8123	0.00906329	19.8122	0.0699072	20.0878	0.0351437
			19.6966	0.0119328	19.705	0.0571873	19.9826	0.0148228					19.8208	0.00910297	19.8207	0.069997	20.0966	0.03523
			19.7051	0.0119527	19.7135	0.057306	19.9914	0.0146934					19.8294	0.00917014	19.8292	0.0700791	20.1054	0.035322
			19.7136	0.0119956	19.722	0.0574176	20.0001	0.0145679					19.8379	0.00922922	19.8378	0.0701541	20.1142	0.0354237
			19.7222	0.0120442	19.7306	0.0575227	20.0089	0.014429					19.8464	0.00927636	19.8463	0.0702225	20.1229	0.0355192
			19.7307	0.0120674	19.7391	0.0576219	20.0177	0.0142886					19.855	0.00928618	19.8548	0.070285	20.1317	0.035603
			19.7392	0.012063	19.7476	0.0577156	20.0264	0.0141419					19.8635	0.00928127	19.8634	0.0703423	20.1405	0.0356833
			19.7478	0.0119444	19.7562	0.0578039	20.0352	0.0139971					19.872	0.00924078	19.8719	0.070395	20.1492	0.0357556
			19.7563	0.0118453	19.7647	0.0578871	20.044	0.0138536					19.8806	0.00915659	19.8804	0.0704439	20.158	0.0358213
			19.7648	0.0118426	19.7732	0.0579654	20.0528	0.0136928					19.8891	0.00909988	19.889	0.0704898	20.1668	0.035889
			19.7734	0.011852	19.7818	0.0580392	20.0615	0.0135326					19.8976	0.00905767	19.8975	0.0705331
			19.7819	0.0118577	19.7903	0.0581087	20.0703	0.0133774					19.9062	0.00903517	19.906	0.0705745
			19.7904	0.0118502	19.7988	0.0581739	20.0791	0.0132282					19.9147	0.00902218	19.9146	0.0706143
			19.799	0.011841	19.8074	0.0582349	20.0878	0.0130758					19.9232	0.00901594	19.9231	0.0706527
			19.8075	0.0118293	19.8159	0.0582919	20.0966	0.0129118					19.9318	0.00903987	19.9316	0.0706898
			19.816	0.0117941	19.8244	0.058345	20.1054	0.0127434					19.9403	0.00902348	19.9402	0.0707256
			19.8246	0.0117341	19.833	0.0583942	20.1142	0.0125734					19.9488	0.00895849	19.9487	0.07076
			19.8331	0.011678	19.8415	0.0584398	20.1229	0.0124062					19.9574	0.00887613	19.9572	0.0707932
			19.8416	0.0116195	19.85	0.0584819	20.1317	0.0122333					19.9659	0.00882537	19.9658	0.070825
			19.8502	0.0115572	19.8586	0.0585206	20.1405	0.0120546					19.9744	0.00878741	19.9743	0.0708555
			19.8587	0.0115156	19.8671	0.0585562	20.1492	0.0118762					19.983	0.00875688	19.9828	0.0708848
			19.8672	0.0114953	19.8756	0.058589	20.158	0.0117061					19.9915	0.00878124	19.9914	0.070913
			19.8758	0.0114798	19.8842	0.0586192	20.1668	0.0115518					20	0.0088296	19.9999	0.0709402
			19.8843	0.0114421	19.8927	0.0586471	20.1756	0.01139					20.0086	0.00886463	20.0084	0.0709664
			19.8928	0.0113804	19.9012	0.0586728	20.1843	0.0112199					20.0171	0.0088827	20.017	0.0709917
			19.9014	0.0113004	19.9098	0.0586967	20.1931	0.0110498					20.0256	0.00885668	20.0255	0.0710162
			19.9099	0.0112527	19.9183	0.0587188	20.2019	0.0108794					20.0342	0.00876448	20.034	0.0710396
			19.9184	0.0112247	19.9268	0.0587393	20.2107	0.01072					20.0427	0.00867008	20.0426	0.071062
			19.927	0.0111837	19.9354	0.0587582	20.2194	0.0105541					20.0512	0.00857904	20.0511	0.0710832
			19.9355	0.0111263	19.9439	0.0587754	20.2282	0.0103792					20.0598	0.00849438	20.0596	0.0711032
			19.944	0.0110627	19.9524	0.0587906	20.237	0.0102138					20.0683	0.00846801	20.0682	0.0711221
			19.9526	0.0109669	19.961	0.0588031	20.2457	0.0100573					20.0768	0.00849959	20.0767	0.0711398
			19.9611	0.0108446	19.9695	0.0588119	20.2545	0.00991079					20.0854	0.00853345	20.0852	0.0711565
			19.9696	0.0107271	19.978	0.0588149	20.2633	0.00976395					20.0939	0.00856078	20.0938	0.0711723
			19.9782	0.0106188	19.9866	0.0588088	20.2721	0.00960783					20.1024	0.00860906	20.1023	0.0711873
			19.9867	0.0105121	19.9951	0.0587887	20.2808	0.00944857					20.111	0.00864442	20.1108	0.0712017
			19.9952	0.0104564	20.0036	0.0587477	20.2896	0.00929383					20.1195	0.00866192	20.1194	0.0712154
			20.0038	0.010434	20.0122	0.0586766	20.2984	0.00914771					20.128	0.00867219	20.1279	0.0712286
			20.0123	0.0104273	20.0207	0.0585643	20.3071	0.00900107					20.1366	0.00867752	20.1364	0.0712411
			20.0208	0.0104327	20.0292	0.0583982	20.3159	0.00885354					20.1451	0.00866921	20.145	0.0712531
			20.0294	0.010444	20.0378	0.0581657	20.3247	0.00871061					20.1536	0.0085967	20.1535	0.0712645
			20.0379	0.010445	20.0463	0.0578557	20.3335	0.00857006					20.1622	0.00858562	20.162	0.0712753
			20.0464	0.0104345	20.0548	0.0574601	20.3422	0.00844368
			20.055	0.0102919	20.0634	0.0569763	20.351	0.00831999
			20.0635	0.0101456	20.0719	0.0564074	20.3598	0.00818439
			20.072	0.0100158	20.0804	0.0557625	20.3685	0.00804857
			20.0806	0.00989998	20.089	0.0550556	20.3773	0.0079194
			20.0891	0.00983307	20.0975	0.0543043	20.3861	0.00780181
			20.0976	0.00979099	20.106	0.0535272	20.3949	0.0076782
			20.1062	0.00975414	20.1146	0.0527421	20.4036	0.00754784
			20.1147	0.00971977	20.1231	0.0519647	20.4124	0.00742871
			20.1232	0.00966502	20.1316	0.0512073	20.4212	0.00731058
			20.1318	0.00951875	20.1402	0.0504787	20.43	0.00720357
			20.1403	0.00934662	20.1487	0.0497847	20.4387	0.00709724
			20.1488	0.00924054	20.1572	0.049128	20.4475	0.00698138
			20.1574	0.00917898	20.1658	0.0485097	20.4563	0.00687555
			20.1659	0.00912578	20.1743	0.0479292	20.465	0.00676695
			20.1744	0.00907547	20.1828	0.0473854	20.4738	0.00666138
			20.183	0.00904042	20.1914	0.0468765	20.4826	0.00656231
			20.1915	0.0089983	20.1999	0.0464005	20.4914	0.00645906
			20.2	0.00894586	20.2084	0.0459555	20.5001	0.0063586
			20.2086	0.00885487	20.217	0.0455394	20.5089	0.00626927
			20.2171	0.00876756	20.2255	0.0451504	20.5177	0.00618505
			20.2256	0.00871311	20.234	0.0447868	20.5264	0.00610183
			20.2342	0.00866143	20.2426	0.0444469	20.5352	0.00601817
			20.2427	0.00860692	20.2511	0.0441292	20.544	0.00593489
			20.2512	0.0085425	20.2596	0.0438323	20.5528	0.00585556
			20.2598	0.00846128	20.2682	0.0435548	20.5615	0.00578182
			20.2683	0.00839137	20.2767	0.0432955	20.5703	0.0057066
			20.2768	0.00833181	20.2852	0.0430532	20.5791	0.00563417
			20.2854	0.00826901	20.2938	0.0428268	20.5878	0.00556377
			20.2939	0.00820124	20.3023	0.042615	20.5966	0.00549577
			20.3024	0.00811021	20.3108	0.0424169	20.6054	0.00543946
			20.311	0.00802667	20.3194	0.0422312	20.6142	0.00538521
			20.3195	0.00799215	20.3279	0.0420567	20.6229	0.00532323
			20.328	0.0079517	20.3364	0.0418919	20.6317	0.00526193
			20.3366	0.00789617	20.345	0.0417347	20.6405	0.00521045
			20.3451	0.00779884	20.3535	0.0415823	20.6493	0.00516226
			20.3536	0.00769114	20.362	0.0414303	20.658	0.00510924
			20.3622	0.00760572	20.3706	0.041273	20.6668	0.00505538
			20.3707	0.00753616	20.3791	0.0411022	20.6756	0.0050012
			20.3792	0.00747929	20.3876	0.0409076	20.6843	0.00495203
			20.3878	0.00745267	20.3962	0.0406771	20.6931	0.0049107
			20.3963	0.00743296	20.4047	0.0403977	20.7019	0.00486442
			20.4048	0.00740698	20.4132	0.0400566	20.7107	0.00481742
			20.4134	0.00737392	20.4218	0.0396428	20.7194	0.00477123
			20.4219	0.00732763	20.4303	0.0391489	20.7282	0.00473132
			20.4304	0.00726832	20.4388	0.038573	20.737	0.0046937
			20.439	0.00716882	20.4474	0.037919	20.7457	0.00465085
			20.4475	0.00707143	20.4559	0.0371968	20.7545	0.00460819
			20.456	0.00698342	20.4644	0.0364209	20.7633	0.00456501
			20.4646	0.00690016	20.473	0.0356087	20.7721	0.00452597
			20.4731	0.00687096	20.4815	0.0347786	20.7808	0.00450022
			20.4816	0.00683371	20.49	0.0339477	20.7896	0.0044722
			20.4902	0.00677786	20.4986	0.0331306	20.7984	0.00443522
			20.4987	0.0066796	20.5071	0.0323385	20.8071	0.00440076
			20.5072	0.00659227	20.5156	0.0315793	20.8159	0.00436838
			20.5158	0.006537	20.5242	0.0308576	20.8247	0.00434008
			20.5243	0.00649332	20.5327	0.0301756	20.8335	0.00431347
			20.5328	0.00645663	20.5412	0.0295335	20.8422	0.00428634
			20.5414	0.00647116	20.5498	0.0289306	20.851	0.00426009
			20.5499	0.00652607	20.5583	0.0283653	20.8598	0.00423712
			20.5584	0.0065968	20.5668	0.0278357	20.8686	0.00421778
			20.567	0.00661664	20.5754	0.0273399	20.8773	0.00420127
			20.5755	0.00658015	20.5839	0.0268758	20.8861	0.00418818
			20.584	0.00653124	20.5924	0.0264415	20.8949	0.00417081
			20.5926	0.00647528	20.601	0.026035	20.9036	0.004149
			20.6011	0.0064098	20.6095	0.0256546	20.9124	0.00413697
			20.6096	0.00633531	20.618	0.0252985	20.9212	0.00412887
			20.6182	0.00623326	20.6266	0.024965	20.93	0.00411531
			20.6267	0.00617463	20.6351	0.0246528	20.9387	0.00409924
			20.6352	0.00613467	20.6436	0.0243602	20.9475	0.00408224
			20.6438	0.00612912	20.6522	0.024086	20.9563	0.00407602
			20.6523	0.00614275	20.6607	0.0238291	20.965	0.0040715
			20.6608	0.00616256	20.6692	0.0235884	20.9738	0.00406114
			20.6694	0.00613401	20.6778	0.0233628	20.9826	0.0040531
			20.6779	0.00605304	20.6863	0.0231516	20.9914	0.00404426
			20.6864	0.00594156	20.6948	0.0229539	21.0001	0.00403601
			20.695	0.0059349	20.7034	0.0227689	21.0089	0.00403404
			20.7035	0.00595105	20.7119	0.022596	21.0177	0.00402936
			20.712	0.00595855	20.7204	0.0224344	21.0264	0.00401764
			20.7206	0.00595612	20.729	0.0222835	21.0352	0.00400961
			20.7291	0.00592102	20.7375	0.0221428	21.044	0.0040103
			20.7376	0.00581477	20.746	0.0220115	21.0528	0.00400958
			20.7462	0.00569955	20.7546	0.0218893	21.0615	0.00400885
			20.7547	0.00563475	20.7631	0.0217755	21.0703	0.00400788
			20.7632	0.005599	20.7716	0.0216696	21.0791	0.00400719
			20.7718	0.00558493	20.7802	0.0215712	21.0879	0.00400597
			20.7803	0.00558112	20.7887	0.0214797	21.0966	0.00400476
			20.7888	0.00557792	20.7972	0.0213945	21.1054	0.00400185
			20.7974	0.00557407	20.8058	0.0213153	21.1142	0.00400257
			20.8059	0.00556264	20.8143	0.0212414	21.1229	0.00400329
			20.8144	0.00544502	20.8228	0.0211723	21.1317	0.00400961
			20.823	0.00536024	20.8314	0.0211077	21.1405	0.00401488
			20.8315	0.00529185	20.8399	0.0210471	21.1493	0.00401845
			20.84	0.00523023	20.8484	0.0209902	21.158	0.00402221
			20.8486	0.00517449	20.857	0.0209366	21.1668	0.00402563
			20.8571	0.00515203	20.8655	0.0208861	21.1756	0.00403174
			20.8656	0.0051412	20.874	0.0208385	21.1843	0.00403309
			20.8742	0.00511795	20.8826	0.0207938	21.1931	0.00403444
			20.8827	0.00508032	20.8911	0.0207517	21.2019	0.00403515
			20.8912	0.00503246	20.8996	0.0207124	21.2107	0.00403748
			20.8998	0.00498805	20.9082	0.0206756	21.2194	0.00404089
			20.9083	0.00494885	20.9167	0.0206416	21.2282	0.00404133
			20.9168	0.00493494	20.9252	0.0206101	21.237	0.00404144
			20.9254	0.00491757	20.9338	0.0205811	21.2457	0.00404154
			20.9339	0.00489197	20.9423	0.0205544	21.2545	0.0040419
			20.9424	0.00487114	20.9508	0.02053	21.2633	0.00404214
			20.951	0.0048497	20.9594	0.0205077	21.2721	0.00404015
			20.9595	0.00482648	20.9679	0.0204871	21.2808	0.00403817
			20.968	0.00479915	20.9764	0.0204681	21.2896	0.00402783
			20.9766	0.00476769	20.985	0.0204505	21.2984	0.0040188
			20.9851	0.00471996	20.9935	0.0204338	21.3072	0.00401808
			20.9936	0.00467585	21.002	0.0204178	21.3159	0.00401745
			21.0022	0.00463604	21.0106	0.0204024	21.3247	0.00401088
			21.0107	0.00459964	21.0191	0.0203871	21.3335	0.00400982
			21.0192	0.00453802	21.0276	0.020372	21.3422	0.0040029
			21.0278	0.00448184	21.0362	0.0203568	21.351	0.00399885
			21.0363	0.00443394	21.0447	0.0203414	21.3598	0.00399803
			21.0448	0.00438892	21.0532	0.020326	21.3686	0.00398954
			21.0534	0.00434577	21.0618	0.0203108	21.3773	0.00398057
			21.0619	0.00434425	21.0703	0.0202956	21.3861	0.0039774
			21.0704	0.00436847	21.0788	0.0202805	21.3949	0.0038588
			21.079	0.0044125	21.0874	0.0202656	21.4036	0.00374021
			21.0875	0.00447527	21.0959	0.020251	21.4124	0.00372812
			21.096	0.00454066	21.1044	0.0202369	21.4212	0.00383364
			21.1046	0.00460591	21.113	0.0202233	21.43	0.00388293
			21.1131	0.00472338	21.1215	0.0202104	21.4387	0.00389234
			21.1216	0.00485419	21.13	0.0201982	21.4475	0.00389711
			21.1302	0.00491436	21.1386	0.0201869	21.4563	0.00389094
			21.1387	0.00489825	21.1471	0.0201764	21.465	0.00388476
			21.1472	0.00487094	21.1556	0.0201668	21.4738	0.00386958
			21.1558	0.00484362	21.1642	0.0201581	21.4826	0.00385959
			21.1643	0.00480852	21.1727	0.0201502	21.4914	0.00384394
			21.1728	0.00479254	21.1812	0.020143	21.5001	0.00382815
			21.1814	0.00478686	21.1898	0.0201364	21.5089	0.00380979
			21.1899	0.0047692	21.1983	0.0201304	21.5177	0.00378684
			21.1984	0.0047375	21.2068	0.0201249	21.5265	0.00377511
			21.207	0.00472098	21.2154	0.0201197	21.5352	0.003758
			21.2155	0.00470999	21.2239	0.020115	21.544	0.00373425
			21.224	0.00469069	21.2324	0.0201106	21.5528	0.00370874
			21.2326	0.00466204	21.241	0.0201066	21.5615	0.00368391
			21.2411	0.00463651	21.2495	0.0201029	21.5703	0.00366515
			21.2496	0.00461581	21.258	0.0200997	21.5791	0.00364273
			21.2582	0.00465678	21.2666	0.0200968	21.5879	0.00361827
			21.2667	0.0047083	21.2751	0.0200944	21.5966	0.00333144
			21.2752	0.00474727	21.2836	0.0200923	21.6054	0.00330575
			21.2838	0.00477276	21.2922	0.0200906	21.6142	0.00341405
			21.2923	0.00477378	21.3007	0.0200892	21.6229	0.00345255
			21.3008	0.00473587	21.3092	0.0200881	21.6317	0.00345042
			21.3094	0.00466636	21.3178	0.0200871	21.6405	0.00344829
			21.3179	0.00458933	21.3263	0.0200863	21.6493	0.00343843
			21.3264	0.00451417	21.3348	0.0200856	21.658	0.00341872
			21.335	0.00443774	21.3434	0.0200849	21.6668	0.00339466
			21.3435	0.00440114	21.3519	0.0200843	21.6756	0.00336754
			21.352	0.00437395	21.3604	0.0200837	21.6843	0.00334207
			21.3606	0.00434932	21.369	0.0200833	21.6931	0.00331917
			21.3691	0.00432278	21.3775	0.020083	21.7019	0.00330053
			21.3776	0.00428206	21.386	0.0200829	21.7107	0.00327847
			21.3862	0.00427213	21.3946	0.0200829	21.7194	0.0032486
			21.3947	0.00428116	21.4031	0.0200832	21.7282	0.00322502
			21.4032	0.00426996	21.4116	0.0200838	21.737	0.00320271
			21.4118	0.00423458	21.4202	0.0200847	21.7458	0.0031777
			21.4203	0.00418369	21.4287	0.0200859	21.7545	0.00315507
			21.4288	0.00411997	21.4372	0.0200877	21.7633	0.0031337
			21.4374	0.00402817	21.4458	0.0200897	21.7721	0.00311169
			21.4459	0.0039861	21.4543	0.0200919	21.7808	0.00308659
			21.4544	0.00396671	21.4628	0.0200941	21.7896	0.00306686
			21.463	0.00394858	21.4714	0.0200963	21.7984	0.00304392
			21.4715	0.00392932	21.4799	0.0200982	21.8072	0.00301473
			21.48	0.00389621	21.4884	0.0201	21.8159	0.00298935
			21.4886	0.0038946	21.497	0.0201013	21.8247	0.00296236
			21.4971	0.00389997	21.5055	0.0201021	21.8335	0.00294115
			21.5056	0.00390287	21.514	0.0201025	21.8422	0.0029231
			21.5142	0.00390294	21.5226	0.0201023	21.851	0.00289584
			21.5227	0.00389397	21.5311	0.0201017	21.8598	0.00286867
			21.5312	0.00382515	21.5396	0.0201007	21.8686	0.00285021
			21.5398	0.0037857	21.5482	0.0200994	21.8773	0.00283016
			21.5483	0.00375664	21.5567	0.020098	21.8861	0.00280534
			21.5568	0.00372034	21.5652	0.0200965	21.8949	0.00278644
			21.5654	0.00367565	21.5738	0.0200951	21.9036	0.00276416
			21.5739	0.00360329	21.5823	0.0200939	21.9124	0.00273893
			21.5824	0.00357009	21.5908	0.0200929	21.9212	0.00272255
			21.591	0.00355373	21.5994	0.0200922	21.93	0.00270441
			21.5995	0.00354235	21.6079	0.0200918	21.9387	0.00268215
			21.608	0.00353325	21.6164	0.0200917	21.9475	0.00266749
			21.6166	0.00352596	21.625	0.020092	21.9563	0.00265299
			21.6251	0.00352959	21.6335	0.0200925	21.9651	0.00263442
			21.6336	0.00353224	21.642	0.0200933	21.9738	0.00261852
			21.6422	0.00353185	21.6506	0.0200942	21.9826	0.0025976
			21.6507	0.00353623	21.6591	0.0200953	21.9914	0.00256954
			21.6592	0.0035545	21.6676	0.0200966	22.0001	0.00254796
			21.6678	0.00361079	21.6762	0.0200979	22.0089	0.00253582
			21.6763	0.00367235	21.6847	0.0200993	22.0177	0.00251907
			21.6848	0.00369523	21.6932	0.020101	22.0265	0.00250039
			21.6934	0.00367693	21.7018	0.0201028	22.0352	0.00248028
			21.7019	0.00362857	21.7103	0.0201049	22.044	0.00245909
			21.7104	0.00359093	21.7188	0.0201073	22.0528	0.00244499
			21.719	0.00356929	21.7274	0.0201098	22.0615	0.0024288
			21.7275	0.00355526	21.7359	0.0201124	22.0703	0.0024066
			21.736	0.00353537	21.7444	0.020115	22.0791	0.00239084
			21.7446	0.00350825	21.753	0.0201174	22.0879	0.00237684
			21.7531	0.00348397	21.7615	0.0201195	22.0966	0.00236549
			21.7616	0.00345877	21.77	0.0201211	22.1054	0.00235604
			21.7702	0.00343188	21.7786	0.0201221	22.1142	0.00234107
			21.7787	0.0034253	21.7871	0.0201226	22.1229	0.00233019
			21.7872	0.00342137	21.7956	0.0201225	22.1317	0.00232289
			21.7958	0.00341642	21.8042	0.0201218	22.1405	0.00231891
			21.8043	0.00337801	21.8127	0.0201206	22.1493	0.00231276
			21.8128	0.00334072	21.8212	0.020119	22.158	0.00230305
			21.8214	0.00330168	21.8298	0.020117	22.1668	0.00229393
			21.8299	0.00325947	21.8383	0.0201147	22.1756	0.00228688
			21.8384	0.00324243	21.8468	0.0201123	22.1844	0.00228426
			21.847	0.00325293	21.8554	0.0201096	22.1931	0.00227897
			21.8555	0.00327212	21.8639	0.0201068	22.2019	0.00227404
			21.864	0.00329253	21.8724	0.0201039	22.2107	0.00227343
			21.8726	0.00330345	21.881	0.0201009	22.2194	0.00226968
			21.8811	0.00330416	21.8895	0.0200979	22.2282	0.00226732
			21.8896	0.003308	21.898	0.0200951	22.237	0.00226506
			21.8982	0.00330906	21.9066	0.0200923	22.2458	0.00226281
			21.9067	0.00330627	21.9151	0.0200898	22.2545	0.00225489
			21.9152	0.00331909	21.9236	0.0200875	22.2633	0.00225541
			21.9238	0.00333459	21.9322	0.0200854	22.2721	0.00225531
			21.9323	0.00333355	21.9407	0.0200835	22.2808	0.00225522
			21.9408	0.00331488	21.9492	0.0200817	22.2896	0.00225452
			21.9494	0.00334981	21.9578	0.0200801	22.2984	0.00225226
			21.9579	0.00338564	21.9663	0.0200785	22.3072	0.00225125
			21.9664	0.00341194	21.9748	0.0200771	22.3159	0.00225045
			21.975	0.0034218	21.9834	0.0200757	22.3247	0.00224965
			21.9835	0.00338961	21.9919	0.0200745	22.3335	0.00224745
			21.992	0.00333208	22.0004	0.0200735	22.3422	0.00224961
			22.0006	0.00333158	22.009	0.0200729	22.351	0.00224994
			22.0091	0.00333991	22.0175	0.0200726	22.3598	0.00224996
			22.0176	0.00334645	22.026	0.0200727	22.3686	0.00224998
			22.0262	0.00334687	22.0346	0.0200733	22.3773	0.00224839
			22.0347	0.00333692	22.0431	0.0200742	22.3861	0.00224559
			22.0432	0.0033431	22.0516	0.0200755	22.3949	0.00224533
			22.0518	0.003355	22.0602	0.0200771	22.4037	0.00224912
			22.0603	0.00336973	22.0687	0.0200788	22.4124	0.00225083
			22.0688	0.00341367	22.0772	0.0200807	22.4212	0.00225037
			22.0774	0.0034902	22.0858	0.0200827	22.43	0.00224991
			22.0859	0.00356716	22.0943	0.0200846	22.4387	0.00225537
			22.0944	0.00362472	22.1028	0.0200866	22.4475	0.00225583
			22.103	0.00366238	22.1114	0.0200887	22.4563	0.00225629
			22.1115	0.00364918	22.1199	0.0200909	22.4651	0.00226176
			22.12	0.00362654	22.1284	0.0200932	22.4738	0.00226883
			22.1286	0.00360271	22.137	0.0200957	22.4826	0.00227414
			22.1371	0.0035775	22.1455	0.0200985	22.4914	0.00228111
			22.1456	0.00354183	22.154	0.0201014	22.5001	0.00228797
			22.1542	0.00347819	22.1626	0.0201044	22.5089	0.00229058
			22.1627	0.00342942	22.1711	0.0201076	22.5177	0.00229541
			22.1712	0.00340455	22.1796	0.0201107	22.5265	0.0023078
			22.1798	0.00338537	22.1882	0.0201137	22.5352	0.00231573
			22.1883	0.00336693	22.1967	0.0201166	22.544	0.00232212
			22.1968	0.0033489	22.2052	0.0201194	22.5528	0.00233172
			22.2054	0.00332971	22.2138	0.0201219	22.5615	0.00234319
			22.2139	0.00329607	22.2223	0.0201244	22.5703	0.00235445
			22.2224	0.00328391	22.2308	0.0201267	22.5791	0.00237164
			22.231	0.00328065	22.2394	0.0201288	22.5879	0.00238593
			22.2395	0.00327016	22.2479	0.0201309	22.5966	0.00239281
			22.248	0.00325107	22.2564	0.0201328	22.6054	0.00240032
			22.2566	0.00322055	22.265	0.0201348	22.6142	0.00241242
			22.2651	0.00319575	22.2735	0.0201371	22.623	0.00242768
			22.2736	0.0031591	22.282	0.0201406	22.6317	0.0024393
			22.2822	0.00310839	22.2905	0.0201466	22.6405	0.00245261
			22.2907	0.00305215	22.2991	0.0201575	22.6493	0.00246389
			22.2992	0.00299112	22.3076	0.0201771	22.658	0.00247942
			22.3078	0.00292758	22.3161	0.0202113	22.6668	0.00249914
			22.3163	0.00286598	22.3247	0.020268	22.6756	0.00251429
			22.3248	0.00282171	22.3332	0.0203577	22.6844	0.00252318
			22.3334	0.00281301	22.3417	0.0204927	22.6931	0.00253269
			22.3419	0.00282326	22.3503	0.0206865	22.7019	0.00254289
			22.3504	0.00283927	22.3588	0.0209521	22.7107	0.00255849
			22.359	0.00285505	22.3673	0.0212998	22.7194	0.002581
			22.3675	0.00286156	22.3759	0.0217361	22.7282	0.00259333
			22.376	0.00285834	22.3844	0.0222613	22.737	0.00259887
			22.3846	0.00285876	22.3929	0.0228696	22.7458	0.00261119
			22.3931	0.00287445	22.4015	0.0235492	22.7545	0.00262798
			22.4016	0.00289276	22.41	0.0242838	22.7633	0.00264165
			22.4102	0.00291118	22.4185	0.0250546	22.7721	0.00265026
			22.4187	0.00291402	22.4271	0.0258427	22.7808	0.00265785
			22.4272	0.00290015	22.4356	0.0266305	22.7896	0.00266925
			22.4358	0.00285357	22.4441	0.0274039	22.7984	0.0026823
			22.4443	0.00280949	22.4527	0.028152	22.8072	0.00269335
			22.4528	0.00277089	22.4612	0.0288676	22.8159	0.00270355
			22.4614	0.00273672	22.4697	0.0295466	22.8247	0.00271243
			22.4699	0.00273178	22.4783	0.0301873	22.8335	0.00272165
			22.4784	0.00275741	22.4868	0.0307895	22.8423	0.00273688
			22.487	0.00283084	22.4953	0.0313544	22.851	0.00274683
			22.4955	0.00292154	22.5039	0.0318834	22.8598	0.00275009
			22.504	0.00300099	22.5124	0.0323786	22.8686	0.00275463
			22.5126	0.00306659	22.5209	0.0328418	22.8773	0.00276212
			22.5211	0.00311057	22.5295	0.0332751	22.8861	0.00277343
			22.5296	0.00313162	22.538	0.0336802	22.8949	0.00277688
			22.5382	0.00313611	22.5465	0.034059	22.9037	0.00277968
			22.5467	0.00312656	22.5551	0.0344132	22.9124	0.00278493
			22.5552	0.00304879	22.5636	0.0347444	22.9212	0.00278807
			22.5638	0.00296917	22.5721	0.0350543	22.93	0.00279317
			22.5723	0.002944	22.5807	0.0353441	22.9387	0.00279561
			22.5808	0.00295069	22.5892	0.0356153	22.9475	0.00279682
			22.5894	0.00296929	22.5977	0.035869	22.9563	0.00279742
			22.5979	0.00296273	22.6063	0.0361064	22.9651	0.00279802
			22.6064	0.00292779	22.6148	0.0363283	22.9738	0.00280223
			22.615	0.00290103	22.6233	0.0365358	22.9826	0.00280242
			22.6235	0.0028817	22.6319	0.0367296	22.9914	0.00280232
			22.632	0.00285466	22.6404	0.0369105	23.0001	0.00280222
			22.6406	0.0028184	22.6489	0.0370795	23.0089	0.0028009
			22.6491	0.00281427	22.6575	0.0372376	23.0177	0.00279949
			22.6576	0.0028196	22.666	0.0373861	23.0265	0.00279723
			22.6662	0.00282751	22.6745	0.0375269	23.0352	0.00279234
			22.6747	0.00283554	22.6831	0.0376627	23.044	0.00278392
			22.6832	0.00284334	22.6916	0.0377976	23.0528	0.00277976
			22.6918	0.00283118	22.7001	0.0379373	23.0616	0.00277632
			22.7003	0.00279773	22.7087	0.0380899	23.0703	0.00277038
			22.7088	0.00270218	22.7172	0.0382656	23.0791	0.0027604
			22.7174	0.00259916	22.7257	0.0384771	23.0879	0.0027524
			22.7259	0.00255713	22.7343	0.0387382	23.0966	0.00274932
			22.7344	0.00255209	22.7428	0.0390626	23.1054	0.00274567
			22.743	0.00255722	22.7513	0.0394624	23.1142	0.00273737
			22.7515	0.00255137	22.7599	0.0399455	23.123	0.00272429
			22.76	0.00253276	22.7684	0.0405145	23.1317	0.00271189
			22.7686	0.00248419	22.7769	0.0411654	23.1405	0.00270453
			22.7771	0.0024508	22.7855	0.0418881	23.1493	0.0027038
			22.7856	0.00245635	22.794	0.0426673	23.158	0.00270306
			22.7942	0.00249861	22.8025	0.0434847	23.1668	0.00270138
			22.8027	0.00256644	22.8111	0.0443212	23.1756	0.00269162
			22.8112	0.00263239	22.8196	0.045159	23.1844	0.00269037
			22.8198	0.00267536	22.8281	0.0459829	23.1931	0.0026906
			22.8283	0.00269479	22.8367	0.0467815	23.2019	0.00268986
			22.8368	0.00270165	22.8452	0.0475468	23.2107	0.00268912
			22.8454	0.00269876	22.8537	0.048274	23.2194	0.00268916
			22.8539	0.0026761	22.8623	0.0489611	23.2282	0.00269218
			22.8624	0.00263384	22.8708	0.0496076	23.237	0.00269253
			22.871	0.00258774	22.8793	0.0502146	23.2458	0.00269288
			22.8795	0.00258303	22.8879	0.0507835	23.2545	0.00269844
			22.888	0.00259266	22.8964	0.0513165	23.2633	0.0026989
			22.8966	0.00260985	22.9049	0.0518155	23.2721	0.0027037
			22.9051	0.00262073	22.9135	0.0522828	23.2809	0.002716
			22.9136	0.00262366	22.922	0.0527204	23.2896	0.00272655
			22.9222	0.00260195	22.9305	0.0531304
			22.9307	0.00257778	22.9391	0.0535145
			22.9392	0.00255537	22.9476	0.0538745
			22.9478	0.00252437	22.9561	0.0542119
			22.9563	0.00249691	22.9647	0.0545281
			22.9648	0.00247487	22.9732	0.0548244
			22.9734	0.00245578	22.9817	0.0551019
			22.9819	0.00243808	22.9903	0.0553617
			22.9904	0.00242151	22.9988	0.0556049
			22.999	0.00247177	23.0073	0.0558325
			23.0075	0.0025933	23.0159	0.0560454
			23.016	0.00270609	23.0244	0.0562446
			23.0246	0.00279841	23.0329	0.0564309
			23.0331	0.00284942	23.0415	0.0566051
			23.0416	0.00281317	23.05	0.0567681
			23.0502	0.00274776	23.0585	0.0569205
			23.0587	0.00272309	23.0671	0.0570631
			23.0672	0.00271297	23.0756	0.0571965
			23.0758	0.00269748	23.0841	0.0573212
			23.0843	0.00267496	23.0927	0.0574379
			23.0928	0.00265916	23.1012	0.0575471
			23.1014	0.00264858	23.1097	0.0576492
			23.1099	0.00264214	23.1183	0.0577448
			23.1184	0.00264686	23.1268	0.0578346
			23.127	0.00266287	23.1353	0.0579192
			23.1355	0.00267414	23.1439	0.0579997
			23.144	0.00267862	23.1524	0.0580777
			23.1526	0.00266204	23.1609	0.0581558
			23.1611	0.00264532	23.1695	0.0582377
			23.1696	0.00264706	23.178	0.0583287
			23.1782	0.00265278	23.1865	0.0584363
			23.1867	0.00264982	23.1951	0.0585702
			23.1952	0.00263742	23.2036	0.0587419
			23.2038	0.0026273	23.2121	0.0589643
			23.2123	0.00261281	23.2207	0.0592501
			23.2208	0.00259298	23.2292	0.0596107
			23.2294	0.00254519	23.2377	0.0600537
			23.2379	0.00248027	23.2463	0.0605817
			23.2464	0.00243119	23.2548	0.0611916
			23.255	0.00239665	23.2633	0.0618744
			23.2635	0.00236032	23.2719	0.0626161
			23.272	0.00231995	23.2804	0.0633994
			23.2806	0.00229181	23.2889	0.0642061
			23.2891	0.00227123	23.2975	0.0650186
			23.2976	0.00224469
