# Supplementary material for: Multivalency, autoinhibition, and protein disorder in the regulation of interactions of dynein intermediate chain with dynactin and the nuclear distribution protein
Source: eLife. 2022 Nov 23;11:e80217. doi: 10.7554/eLife.80217 (PMC9771362; doi:10.7554/eLife.80217)
Supplement: Figure 8—source data 2. — This zipped folder contains the original files of the full raw unedited gel images for the size exclusion chromatography purification of each IC1-260 subcomplex. There is also a combined image with the uncropped gels with the relevant bands clearly labeled. [file elife-80217-fig8-data2.zip]

Archive with 4 entries (4 files):
- Figure 8-combined labeled gels.png
- Figure 8-gel1.jpg
- Figure 8-gel2.jpg
- Figure 8-gel3.jpg
