# Supplementary material for: Multivalency, autoinhibition, and protein disorder in the regulation of interactions of dynein intermediate chain with dynactin and the nuclear distribution protein
Source: eLife. 2022 Nov 23;11:e80217. doi: 10.7554/eLife.80217 (PMC9771362; doi:10.7554/eLife.80217)
Supplement: Figure 9—source data 1. — This Excel workbook contains the data plotted for the SEC-MALS experiment of ICFL and the SV-AUC binding experiments shown in Figure 9 with individual sheets corresponding to panels within the figure. Additional information regarding data collection can be found in the corresponding Methods section. Data were plotted using gnuplot. [file elife-80217-fig9-data1.zip]

Archive with 1 entries (1 files):
- Figure 9-source data 1.xlsx
